# Supplementary material for: (3,5-Dichloro­salicylaldehyde thio­semi­carbazonato-κ3 S,N 1,O)(N,N′-dimethyl­formamide-κO)copper(II) dimethyl­formamide solvate
Source: Acta Crystallogr Sect E Struct Rep Online. 2008 Apr 10;64(Pt 5):m633–4. doi: 10.1107/S1600536808008982 (PMC2961129; doi:10.1107/S1600536808008982)
Supplement: Supplementary file 1 [file e-64-0m633-sup1.cif]

##############################################################################
###                                                                        ###
###        Electronic paper (Acta Crystallographica Section E)             ###
###                                                                        ###
##############################################################################
#                                                                            #
# This CIF contains the data in a paper accepted for publication in Acta     #
# Crystallographica Section E. It conforms to the requirements of Notes      #
# for Authors for Section E, and has been peer reviewed under the auspices   #
# of the IUCr Commission on Journals.                                        #
#                                                                            #
# Full details of the Crystallographic Information File format               #
# are given in the paper "The Crystallographic Information File (CIF):       #
# a New Standard Archive File for Crystallography" by S. R. Hall, F. H.      #
# Allen and I. D. Brown [Acta Cryst. (1991), A47, 655-685].                  #
#                                                                            #
# The current version of the core CIF dictionary is obtainable from          #
# ftp://ftp.iucr.org/pub/cif_core.dic. The current version number is 2.4.    #
#                                                                            #
# Software is freely available for graphical display of the structure(s) in  #
# this CIF.  For information consult the CIF home page http://www.iucr.org/  #
# cif/home.html                                                              #
#                                                                            #
# This file may be used for bona fide research purposes within the           #
# scientific community so long as proper attribution is given to the journal # 
# article from which it was obtained.                                        #
#                                                                            #
##############################################################################
                                             
data_global
_audit_creation_method     'SHELX97'
_journal_date_recd_electronic     2008-03-14
_journal_date_accepted     2008-04-03
_journal_name_full     'Acta Crystallographica, Section E'
_journal_year     2008
_journal_volume     64
_journal_issue      5
_journal_page_first     m633
_journal_page_last     m634
_journal_paper_category     QM
_journal_coeditor_code     OM2219
_publ_contact_author
;
     Liu, Zheng
     Key Laboratory of Nonferrous Metal Materials and Processing Technology
     (Department of Material and Chemical Engineering,
     Guilin University of Technology),
     Ministry of Education,
     Guilin, 541004
     People's Republic of China
;
_publ_contact_author_email     lisa4.6@163.com
_publ_contact_author_phone     '86 773 5896453'
_publ_section_title
;\
(3,5-Dichlorosalicylaldehyde
thiosemicarbazonato-\k^3^<i>S</i>,<i>O</i>,<i>N</i>)(<i>N</i>,<i>N</i>'-\
dimethylformamide-\k<i>O</i>)copper(II) dimethylformamide solvate
;
loop_
    _publ_author_name
    _publ_author_address
    'Wang, Yuan'
;
Key Laboratory of Non-ferrous Metal Materials and New Processing Technology
      Department of Materials and Chemical Engineering,
      Guilin University of Technology, Ministry of Education,
      Guilin 541004
      People's Republic of China
;
    'Liu, Zheng'
;
Key Laboratory of Non-ferrous Metal Materials and New Processing Technology
      Department of Materials and Chemical Engineering,
      Guilin University of Technology, Ministry of Education,
      Guilin 541004
      People's Republic of China
;
    'Gao, Jiong-Yang'
;
Key Laboratory of Non-ferrous Metal Materials and New Processing Technology
      Department of Materials and Chemical Engineering,
      Guilin University of Technology, Ministry of Education,
      Guilin 541004
      People's Republic of China
;
data_I
_audit_creation_method     SHELXL-97
_chemical_name_systematic
;
(3,5-Dichlorosalicylaldehyde
thiosemicarbazonato-\k^3^S,O,N)(<i>N</i>,<i>N</i>'-
dimethylformamide-\k<i>O</i>)copper(II) dimethylformamide solvate
;
_chemical_name_common     ?
_chemical_formula_moiety     'C11 H12 Cl2 Cu N4 O2 S, C3 H7 N O'
_chemical_formula_sum     'C14 H19 Cl2 Cu N5 O3 S'
_chemical_formula_iupac     '[Cu (C8 H5 Cl2 N3 O S) (C3 H 7 N O)], C3 H7 N O'
_chemical_formula_weight     471.84
_chemical_melting_point     ?
_symmetry_cell_setting     Monoclinic
_symmetry_space_group_name_H-M     'P 21/n'
loop_
    _symmetry_equiv_pos_as_xyz
    'x, y, z'
    '-x+1/2, y+1/2, -z+1/2'
    '-x, -y, -z'
    'x-1/2, -y-1/2, z-1/2'
_cell_length_a     9.4979(10)
_cell_length_b     9.8057(12)
_cell_length_c     21.744(2)
_cell_angle_alpha     90.00
_cell_angle_beta     94.263(2)
_cell_angle_gamma     90.00
_cell_volume     2019.5(4)
_cell_formula_units_Z     4
_cell_measurement_reflns_used     3442
_cell_measurement_theta_min     2.28
_cell_measurement_theta_max     26.758
_cell_measurement_temperature     298(2)
_exptl_crystal_description     block
_exptl_crystal_colour     green
_exptl_crystal_size_max     0.49
_exptl_crystal_size_mid     0.47
_exptl_crystal_size_min     0.24
_exptl_crystal_density_diffrn     1.552
_exptl_crystal_density_meas     ?
_exptl_crystal_density_method     'not measured'
_exptl_crystal_F_000     964
_exptl_absorpt_coefficient_mu     1.473
_exptl_absorpt_correction_type     multi-scan
_exptl_absorpt_process_details     '(SADABS; Sheldrick, 1996)'
_exptl_absorpt_correction_T_min     0.5322
_exptl_absorpt_correction_T_max     0.7188
_exptl_special_details
;
;
_diffrn_ambient_temperature     298(2)
_diffrn_radiation_type     MoK\a
_diffrn_radiation_wavelength     0.71073
_diffrn_radiation_source     'fine-focus sealed tube'
_diffrn_radiation_monochromator     graphite
_diffrn_measurement_device_type     'Bruker SMART 1000'
_diffrn_measurement_method     '\f and \w'
_diffrn_detector_area_resol_mean     ?
_diffrn_reflns_number     9869
_diffrn_reflns_av_R_equivalents     0.0339
_diffrn_reflns_av_sigmaI/netI     0.0394
_diffrn_reflns_theta_min     1.88
_diffrn_reflns_theta_max     25.00
_diffrn_reflns_theta_full     25.00
_diffrn_measured_fraction_theta_max     1.000
_diffrn_measured_fraction_theta_full     1.000
_diffrn_reflns_limit_h_min     -11
_diffrn_reflns_limit_h_max     10
_diffrn_reflns_limit_k_min     -9
_diffrn_reflns_limit_k_max     11
_diffrn_reflns_limit_l_min     -23
_diffrn_reflns_limit_l_max     25
_diffrn_standards_number     ?
_diffrn_standards_interval_count     ?
_diffrn_standards_interval_time     ?
_diffrn_standards_decay_%     ?
_refine_special_details
;
Refinement of <i>F</i>^2^ against ALL reflections. The weighted <i>R</i>-factor
<i>wR</i> and goodness of fit <i>S</i> are based on <i>F</i>^2^, conventional
<i>R</i>-factors <i>R</i> are based on <i>F</i>, with <i>F</i> set to zero for
negative <i>F</i>^2^. The threshold expression of <i>F</i>^2^ >
\s(<i>F</i>^2^) is used only for calculating <i>R</i>-factors(gt) <i>etc</i>.
and is not relevant to the choice of reflections for refinement.
<i>R</i>-factors based on <i>F</i>^2^ are statistically about twice as large
as those based on <i>F</i>, and <i>R</i>- factors based on ALL data will be
even larger.
;
_reflns_number_total     3558
_reflns_number_gt     2587
_reflns_threshold_expression     I>2\s(I)
_refine_ls_structure_factor_coef     Fsqd
_refine_ls_matrix_type     full
_refine_ls_R_factor_all     0.0599
_refine_ls_R_factor_gt     0.0364
_refine_ls_wR_factor_gt     0.0844
_refine_ls_wR_factor_ref     0.0982
_refine_ls_goodness_of_fit_ref     1.062
_refine_ls_restrained_S_all     1.062
_refine_ls_number_reflns     3558
_refine_ls_number_parameters     235
_refine_ls_number_restraints     0
_refine_ls_hydrogen_treatment     constr
_refine_ls_weighting_scheme     calc
_refine_ls_weighting_details
         'calc w=1/[\s^2^(Fo^2^)+(0.0377P)^2^+1.6178P] where P=(Fo^2^+2Fc^2^)/3'
_atom_sites_solution_hydrogens     geom
_atom_sites_solution_primary     direct
_atom_sites_solution_secondary     difmap
_refine_ls_shift/su_max     0.001
_refine_ls_shift/su_mean     0.000
_refine_diff_density_max     0.310
_refine_diff_density_min     -0.497
_refine_ls_extinction_method     none
_refine_ls_extinction_coef     ?
loop_
    _atom_type_symbol
    _atom_type_description
    _atom_type_scat_dispersion_real
    _atom_type_scat_dispersion_imag
    _atom_type_scat_source
    'C' 'C' 0.0033 0.0016
                         'International Tables Vol C Tables 4.2.6.8 and 6.1.1.4'
    'H' 'H' 0.0000 0.0000
                         'International Tables Vol C Tables 4.2.6.8 and 6.1.1.4'
    'N' 'N' 0.0061 0.0033
                         'International Tables Vol C Tables 4.2.6.8 and 6.1.1.4'
    'O' 'O' 0.0106 0.0060
                         'International Tables Vol C Tables 4.2.6.8 and 6.1.1.4'
    'Cu' 'Cu' 0.3201 1.2651
                         'International Tables Vol C Tables 4.2.6.8 and 6.1.1.4'
    'S' 'S' 0.1246 0.1234
                         'International Tables Vol C Tables 4.2.6.8 and 6.1.1.4'
    'Cl' 'Cl' 0.1484 0.1585
                         'International Tables Vol C Tables 4.2.6.8 and 6.1.1.4'
_computing_data_collection     'SMART (Bruker, 2007)'
_computing_cell_refinement     'SMART (Bruker, 2007)'
_computing_data_reduction     'SAINT (Bruker, 2007)'
_computing_structure_solution     'SHELXS97 (Sheldrick, 2008)'
_computing_structure_refinement     'SHELXL97 (Sheldrick, 2008)'
_computing_molecular_graphics     'SHELXTL (Sheldrick, 2008)'
_computing_publication_material     'SHELXTL (Sheldrick, 2008)'
loop_
    _atom_site_type_symbol
    _atom_site_label
    _atom_site_fract_x
    _atom_site_fract_y
    _atom_site_fract_z
    _atom_site_U_iso_or_equiv
    _atom_site_adp_type
    _atom_site_calc_flag
    _atom_site_refinement_flags
    _atom_site_occupancy
    _atom_site_disorder_assembly
    _atom_site_disorder_group
    Cu Cu1 0.54152(4) 0.31930(4) 0.51062(2) 0.04237(15) Uani d . 1 . .
    Cl Cl1 0.29920(11) -0.05605(11) 0.41172(6) 0.0706(3) Uani d . 1 . .
    Cl Cl2 0.69572(16) -0.09500(13) 0.24825(6) 0.0928(4) Uani d . 1 . .
    N N1 0.7172(3) 0.3290(3) 0.46944(12) 0.0353(6) Uani d . 1 . .
    N N2 0.8232(3) 0.4197(3) 0.48940(14) 0.0433(7) Uani d . 1 . .
    N N3 0.8875(3) 0.5886(3) 0.55631(15) 0.0592(9) Uani d . 1 . .
    H H3A 0.9666 0.5938 0.5396 0.071 Uiso calc R 1 . .
    H H3B 0.8710 0.6418 0.5864 0.071 Uiso calc R 1 . .
    N N4 0.1645(3) 0.2314(4) 0.58339(19) 0.0736(11) Uani d . 1 . .
    N N5 0.3114(4) 0.6470(4) 0.24057(17) 0.0673(10) Uani d . 1 . .
    O O1 0.4724(2) 0.1664(2) 0.46316(13) 0.0515(6) Uani d . 1 . .
    O O2 0.3799(2) 0.3059(3) 0.56320(12) 0.0536(7) Uani d . 1 . .
    O O3 0.4168(4) 0.7162(4) 0.15577(16) 0.0890(10) Uani d . 1 . .
    S S1 0.63125(9) 0.49051(9) 0.57083(4) 0.0431(2) Uani d . 1 . .
    C C1 0.7899(3) 0.4974(3) 0.53551(15) 0.0386(8) Uani d . 1 . .
    C C2 0.7456(3) 0.2575(3) 0.42245(17) 0.0427(8) Uani d . 1 . .
    H H2 0.8309 0.2751 0.4055 0.051 Uiso calc R 1 . .
    C C3 0.6572(3) 0.1521(3) 0.39345(17) 0.0430(8) Uani d . 1 . .
    C C4 0.5275(4) 0.1113(3) 0.41651(18) 0.0440(9) Uani d . 1 . .
    C C5 0.4564(4) 0.0012(3) 0.38446(19) 0.0496(10) Uani d . 1 . .
    C C6 0.5066(5) -0.0603(4) 0.3345(2) 0.0604(11) Uani d . 1 . .
    H H6 0.4566 -0.1317 0.3150 0.072 Uiso calc R 1 . .
    C C7 0.6330(5) -0.0162(4) 0.31267(18) 0.0579(10) Uani d . 1 . .
    C C8 0.7069(4) 0.0878(4) 0.34189(18) 0.0517(10) Uani d . 1 . .
    H H8 0.7916 0.1163 0.3272 0.062 Uiso calc R 1 . .
    C C9 0.2784(4) 0.2276(4) 0.55256(19) 0.0568(10) Uani d . 1 . .
    H H9 0.2831 0.1632 0.5214 0.068 Uiso calc R 1 . .
    C C10 0.1465(5) 0.3332(6) 0.6303(3) 0.1007(19) Uani d . 1 . .
    H H10A 0.2270 0.3927 0.6334 0.151 Uiso calc R 1 . .
    H H10B 0.1377 0.2890 0.6692 0.151 Uiso calc R 1 . .
    H H10C 0.0629 0.3854 0.6195 0.151 Uiso calc R 1 . .
    C C11 0.0480(5) 0.1379(6) 0.5678(3) 0.118(2) Uani d . 1 . .
    H H11A -0.0330 0.1885 0.5517 0.178 Uiso calc R 1 . .
    H H11B 0.0252 0.0896 0.6042 0.178 Uiso calc R 1 . .
    H H11C 0.0750 0.0740 0.5374 0.178 Uiso calc R 1 . .
    C C12 0.3156(6) 0.7130(5) 0.1874(2) 0.0765(14) Uani d . 1 . .
    H H12 0.2351 0.7607 0.1731 0.092 Uiso calc R 1 . .
    C C13 0.4330(6) 0.5683(5) 0.2633(3) 0.1003(18) Uani d . 1 . .
    H H13A 0.4152 0.4732 0.2556 0.151 Uiso calc R 1 . .
    H H13B 0.4508 0.5831 0.3068 0.151 Uiso calc R 1 . .
    H H13C 0.5139 0.5963 0.2425 0.151 Uiso calc R 1 . .
    C C14 0.1882(5) 0.6465(6) 0.2757(2) 0.0926(16) Uani d . 1 . .
    H H14A 0.1149 0.7001 0.2547 0.139 Uiso calc R 1 . .
    H H14B 0.2121 0.6847 0.3158 0.139 Uiso calc R 1 . .
    H H14C 0.1557 0.5546 0.2800 0.139 Uiso calc R 1 . .
loop_
    _atom_site_aniso_label
    _atom_site_aniso_U_11
    _atom_site_aniso_U_22
    _atom_site_aniso_U_33
    _atom_site_aniso_U_12
    _atom_site_aniso_U_13
    _atom_site_aniso_U_23
    Cu1 0.0313(2) 0.0425(3) 0.0537(3) -0.00725(18) 0.00661(18) 0.0006(2)
    Cl1 0.0498(6) 0.0584(6) 0.1019(9) -0.0229(5) -0.0066(6) 0.0054(6)
    Cl2 0.1295(12) 0.0781(8) 0.0717(8) -0.0265(8) 0.0131(8) -0.0339(7)
    N1 0.0274(14) 0.0357(15) 0.0427(16) -0.0085(11) 0.0012(12) -0.0040(13)
    N2 0.0286(14) 0.0462(17) 0.0556(19) -0.0114(12) 0.0064(13) -0.0158(15)
    N3 0.0365(17) 0.072(2) 0.071(2) -0.0200(16) 0.0127(15) -0.0359(18)
    N4 0.039(2) 0.089(3) 0.094(3) -0.0100(18) 0.0143(19) 0.029(2)
    N5 0.077(3) 0.068(2) 0.057(2) -0.009(2) 0.0072(19) 0.0059(19)
    O1 0.0362(13) 0.0408(14) 0.0782(19) -0.0120(11) 0.0087(12) -0.0043(13)
    O2 0.0386(14) 0.0559(16) 0.0681(18) -0.0111(12) 0.0152(12) 0.0063(13)
    O3 0.098(3) 0.101(3) 0.067(2) -0.024(2) -0.0003(19) 0.0309(19)
    S1 0.0349(5) 0.0519(5) 0.0431(5) -0.0045(4) 0.0068(4) -0.0034(4)
    C1 0.0312(17) 0.044(2) 0.0401(19) -0.0040(15) -0.0008(15) -0.0022(16)
    C2 0.0309(18) 0.044(2) 0.054(2) -0.0099(15) 0.0033(16) -0.0054(18)
    C3 0.0384(19) 0.0362(19) 0.054(2) -0.0046(15) -0.0019(16) -0.0013(17)
    C4 0.0380(19) 0.0337(19) 0.059(2) -0.0007(15) -0.0046(17) 0.0041(17)
    C5 0.044(2) 0.037(2) 0.066(3) -0.0097(16) -0.0119(19) 0.0091(19)
    C6 0.070(3) 0.039(2) 0.068(3) -0.011(2) -0.021(2) -0.004(2)
    C7 0.074(3) 0.047(2) 0.051(2) -0.008(2) -0.007(2) -0.0089(19)
    C8 0.053(2) 0.047(2) 0.055(2) -0.0087(18) 0.0024(19) -0.0049(19)
    C9 0.045(2) 0.063(3) 0.063(3) -0.004(2) 0.008(2) 0.013(2)
    C10 0.072(3) 0.134(5) 0.102(4) 0.014(3) 0.045(3) 0.024(4)
    C11 0.048(3) 0.141(5) 0.167(6) -0.033(3) 0.011(3) 0.042(5)
    C12 0.089(4) 0.066(3) 0.072(3) -0.015(3) -0.010(3) 0.013(3)
    C13 0.118(5) 0.099(4) 0.087(4) 0.023(3) 0.029(3) 0.041(3)
    C14 0.083(4) 0.119(4) 0.077(3) -0.017(3) 0.012(3) -0.007(3)
_geom_special_details
;
All e.s.d.'s (except the e.s.d. in the dihedral angle between two l.s. planes)
are estimated using the full covariance matrix. The cell e.s.d.'s are taken
into account individually in the estimation of e.s.d.'s in distances, angles
and torsion angles; correlations between e.s.d.'s in cell parameters are only
used when they are defined by crystal symmetry. An approximate (isotropic)
treatment of cell e.s.d.'s is used for estimating e.s.d.'s involving l.s.
planes.
;
loop_
    _geom_bond_atom_site_label_1
    _geom_bond_atom_site_label_2
    _geom_bond_site_symmetry_2
    _geom_bond_distance
    _geom_bond_publ_flag
    Cu1 O1 . 1.909(2) y
    Cu1 N1 . 1.954(3) y
    Cu1 O2 . 1.985(2) y
    Cu1 S1 . 2.2567(10) y
    Cl1 C5 . 1.740(4) ?
    Cl2 C7 . 1.743(4) ?
    N1 C2 . 1.284(4) ?
    N1 N2 . 1.388(3) ?
    N2 C1 . 1.316(4) ?
    N3 C1 . 1.342(4) ?
    N3 H3A . 0.8600 ?
    N3 H3B . 0.8600 ?
    N4 C9 . 1.315(5) ?
    N4 C10 . 1.446(6) ?
    N4 C11 . 1.458(6) ?
    N5 C12 . 1.328(6) ?
    N5 C14 . 1.444(6) ?
    N5 C13 . 1.446(6) ?
    O1 C4 . 1.294(4) ?
    O2 C9 . 1.241(4) ?
    O3 C12 . 1.223(6) ?
    S1 C1 . 1.743(3) ?
    C2 C3 . 1.447(4) ?
    C2 H2 . 0.9300 ?
    C3 C8 . 1.398(5) ?
    C3 C4 . 1.421(5) ?
    C4 C5 . 1.427(5) ?
    C5 C6 . 1.359(6) ?
    C6 C7 . 1.393(6) ?
    C6 H6 . 0.9300 ?
    C7 C8 . 1.367(5) ?
    C8 H8 . 0.9300 ?
    C9 H9 . 0.9300 ?
    C10 H10A . 0.9600 ?
    C10 H10B . 0.9600 ?
    C10 H10C . 0.9600 ?
    C11 H11A . 0.9600 ?
    C11 H11B . 0.9600 ?
    C11 H11C . 0.9600 ?
    C12 H12 . 0.9300 ?
    C13 H13A . 0.9600 ?
    C13 H13B . 0.9600 ?
    C13 H13C . 0.9600 ?
    C14 H14A . 0.9600 ?
    C14 H14B . 0.9600 ?
    C14 H14C . 0.9600 ?
loop_
    _geom_angle_atom_site_label_1
    _geom_angle_atom_site_label_2
    _geom_angle_atom_site_label_3
    _geom_angle_site_symmetry_1
    _geom_angle_site_symmetry_3
    _geom_angle
    _geom_angle_publ_flag
    O1 Cu1 N1 . . 93.55(11) y
    O1 Cu1 O2 . . 90.55(11) y
    N1 Cu1 O2 . . 172.04(11) y
    O1 Cu1 S1 . . 176.26(8) y
    N1 Cu1 S1 . . 86.04(8) y
    O2 Cu1 S1 . . 89.43(8) y
    C2 N1 N2 . . 114.1(3) ?
    C2 N1 Cu1 . . 125.1(2) ?
    N2 N1 Cu1 . . 120.8(2) ?
    C1 N2 N1 . . 113.5(3) ?
    C1 N3 H3A . . 120.0 ?
    C1 N3 H3B . . 120.0 ?
    H3A N3 H3B . . 120.0 ?
    C9 N4 C10 . . 121.6(4) ?
    C9 N4 C11 . . 120.2(5) ?
    C10 N4 C11 . . 118.0(4) ?
    C12 N5 C14 . . 122.7(4) ?
    C12 N5 C13 . . 118.8(4) ?
    C14 N5 C13 . . 118.4(4) ?
    C4 O1 Cu1 . . 127.5(2) y
    C9 O2 Cu1 . . 123.8(3) y
    C1 S1 Cu1 . . 94.29(11) y
    N2 C1 N3 . . 116.3(3) ?
    N2 C1 S1 . . 125.3(2) ?
    N3 C1 S1 . . 118.4(3) ?
    N1 C2 C3 . . 126.0(3) ?
    N1 C2 H2 . . 117.0 ?
    C3 C2 H2 . . 117.0 ?
    C8 C3 C4 . . 120.6(3) ?
    C8 C3 C2 . . 116.9(3) ?
    C4 C3 C2 . . 122.5(3) ?
    O1 C4 C3 . . 124.8(3) ?
    O1 C4 C5 . . 119.6(3) ?
    C3 C4 C5 . . 115.6(3) ?
    C6 C5 C4 . . 123.0(4) ?
    C6 C5 Cl1 . . 119.3(3) ?
    C4 C5 Cl1 . . 117.7(3) ?
    C5 C6 C7 . . 119.8(3) ?
    C5 C6 H6 . . 120.1 ?
    C7 C6 H6 . . 120.1 ?
    C8 C7 C6 . . 119.9(4) ?
    C8 C7 Cl2 . . 120.7(3) ?
    C6 C7 Cl2 . . 119.4(3) ?
    C7 C8 C3 . . 121.1(4) ?
    C7 C8 H8 . . 119.4 ?
    C3 C8 H8 . . 119.4 ?
    O2 C9 N4 . . 123.0(4) ?
    O2 C9 H9 . . 118.5 ?
    N4 C9 H9 . . 118.5 ?
    N4 C10 H10A . . 109.5 ?
    N4 C10 H10B . . 109.5 ?
    H10A C10 H10B . . 109.5 ?
    N4 C10 H10C . . 109.5 ?
    H10A C10 H10C . . 109.5 ?
    H10B C10 H10C . . 109.5 ?
    N4 C11 H11A . . 109.5 ?
    N4 C11 H11B . . 109.5 ?
    H11A C11 H11B . . 109.5 ?
    N4 C11 H11C . . 109.5 ?
    H11A C11 H11C . . 109.5 ?
    H11B C11 H11C . . 109.5 ?
    O3 C12 N5 . . 125.3(5) ?
    O3 C12 H12 . . 117.3 ?
    N5 C12 H12 . . 117.3 ?
    N5 C13 H13A . . 109.5 ?
    N5 C13 H13B . . 109.5 ?
    H13A C13 H13B . . 109.5 ?
    N5 C13 H13C . . 109.5 ?
    H13A C13 H13C . . 109.5 ?
    H13B C13 H13C . . 109.5 ?
    N5 C14 H14A . . 109.5 ?
    N5 C14 H14B . . 109.5 ?
    H14A C14 H14B . . 109.5 ?
    N5 C14 H14C . . 109.5 ?
    H14A C14 H14C . . 109.5 ?
    H14B C14 H14C . . 109.5 ?
loop_
    _geom_torsion_atom_site_label_1
    _geom_torsion_atom_site_label_2
    _geom_torsion_atom_site_label_3
    _geom_torsion_atom_site_label_4
    _geom_torsion_site_symmetry_1
    _geom_torsion_site_symmetry_2
    _geom_torsion_site_symmetry_3
    _geom_torsion_site_symmetry_4
    _geom_torsion
    _geom_torsion_publ_flag
    O1 Cu1 N1 C2 . . . . 7.1(3) ?
    O2 Cu1 N1 C2 . . . . 127.9(7) ?
    S1 Cu1 N1 C2 . . . . -176.6(3) ?
    O1 Cu1 N1 N2 . . . . -174.1(2) ?
    O2 Cu1 N1 N2 . . . . -53.3(9) ?
    S1 Cu1 N1 N2 . . . . 2.2(2) ?
    C2 N1 N2 C1 . . . . 176.6(3) ?
    Cu1 N1 N2 C1 . . . . -2.3(4) ?
    N1 Cu1 O1 C4 . . . . -7.1(3) ?
    O2 Cu1 O1 C4 . . . . 179.7(3) ?
    S1 Cu1 O1 C4 . . . . -90.6(13) ?
    O1 Cu1 O2 C9 . . . . -7.4(3) ?
    N1 Cu1 O2 C9 . . . . -128.4(7) ?
    S1 Cu1 O2 C9 . . . . 176.3(3) ?
    O1 Cu1 S1 C1 . . . . 82.5(12) ?
    N1 Cu1 S1 C1 . . . . -1.24(14) ?
    O2 Cu1 S1 C1 . . . . 172.22(14) ?
    N1 N2 C1 N3 . . . . -179.1(3) ?
    N1 N2 C1 S1 . . . . 0.9(4) ?
    Cu1 S1 C1 N2 . . . . 0.6(3) ?
    Cu1 S1 C1 N3 . . . . -179.4(3) ?
    N2 N1 C2 C3 . . . . 177.6(3) ?
    Cu1 N1 C2 C3 . . . . -3.5(5) ?
    N1 C2 C3 C8 . . . . 178.9(3) ?
    N1 C2 C3 C4 . . . . -2.9(6) ?
    Cu1 O1 C4 C3 . . . . 3.3(5) ?
    Cu1 O1 C4 C5 . . . . -176.6(2) ?
    C8 C3 C4 O1 . . . . -178.8(3) ?
    C2 C3 C4 O1 . . . . 3.1(5) ?
    C8 C3 C4 C5 . . . . 1.2(5) ?
    C2 C3 C4 C5 . . . . -176.9(3) ?
    O1 C4 C5 C6 . . . . 179.0(3) ?
    C3 C4 C5 C6 . . . . -1.0(5) ?
    O1 C4 C5 Cl1 . . . . -1.6(4) ?
    C3 C4 C5 Cl1 . . . . 178.5(3) ?
    C4 C5 C6 C7 . . . . 0.1(6) ?
    Cl1 C5 C6 C7 . . . . -179.4(3) ?
    C5 C6 C7 C8 . . . . 0.7(6) ?
    C5 C6 C7 Cl2 . . . . -179.5(3) ?
    C6 C7 C8 C3 . . . . -0.5(6) ?
    Cl2 C7 C8 C3 . . . . 179.7(3) ?
    C4 C3 C8 C7 . . . . -0.5(6) ?
    C2 C3 C8 C7 . . . . 177.7(3) ?
    Cu1 O2 C9 N4 . . . . -171.5(3) ?
    C10 N4 C9 O2 . . . . 3.2(7) ?
    C11 N4 C9 O2 . . . . 179.0(4) ?
    C14 N5 C12 O3 . . . . -179.7(5) ?
    C13 N5 C12 O3 . . . . -1.9(8) ?
loop_
    _geom_hbond_atom_site_label_D
    _geom_hbond_atom_site_label_H
    _geom_hbond_atom_site_label_A
    _geom_hbond_site_symmetry_A
    _geom_hbond_distance_DH
    _geom_hbond_distance_HA
    _geom_hbond_distance_DA
    _geom_hbond_angle_DHA
    _geom_hbond_publ_flag
    N3 H3A N2 3_766 0.86 2.14 2.992(4) 170 y
    N3 H3B O3 4_676 0.86 2.08 2.886(4) 157 y
