# Supplementary material for: (3,5-Dichloro­salicylaldehyde thio­semi­carbazonato-κ3 S,N 1,O)(N,N′-dimethyl­formamide-κO)copper(II) dimethyl­formamide solvate
Source: Acta Crystallogr Sect E Struct Rep Online. 2008 Apr 10;64(Pt 5):m633–4. doi: 10.1107/S1600536808008982 (PMC2961129; doi:10.1107/S1600536808008982)
Supplement: Supplementary file 2 [file e-64-0m633-Isup2.hkl]

#
# h,k,l, Fc-squared, Fo-squared, sigma(Fo-squared) and status flag
#
data_I
_shelx_title ' 080116c in P2(1)/n'
_shelx_refln_list_code          4
_shelx_F_calc_maximum      332.07
_exptl_crystal_F_000       964.00
_reflns_d_resolution_high  0.8407
 
loop_
 _symmetry_equiv_pos_as_xyz
 'x, y, z'
 '-x+1/2, y+1/2, -z+1/2'
 '-x, -y, -z'
 'x-1/2, -y-1/2, z-1/2'
 
_cell_length_a     9.4979
_cell_length_b     9.8057
_cell_length_c    21.7441
_cell_angle_alpha  90.000
_cell_angle_beta   94.263
_cell_angle_gamma  90.000
 
_shelx_F_squared_multiplier     1.000
 
loop_
 _refln_index_h
 _refln_index_k
 _refln_index_l
 _refln_F_squared_calc
 _refln_F_squared_meas
 _refln_F_squared_sigma
 _refln_observed_status
   2   0   0     2233.82     2350.25     34.15 o
   4   0   0     1009.06      895.21     49.89 o
   6   0   0     1927.71     2071.69     45.60 o
   8   0   0      535.51      577.62     45.07 o
  10   0   0      301.86      271.62     45.38 o
   1   1   0     1115.92     1220.72     14.10 o
   2   1   0    14302.28    14454.36    206.04 o
   3   1   0     6753.90     6932.34     78.51 o
   4   1   0     2909.88     2748.11     36.25 o
   5   1   0     7176.96     7562.05     80.53 o
   6   1   0     3967.47     3829.05     79.33 o
   7   1   0      591.72      540.58     39.81 o
   8   1   0     1110.32     1112.75     41.48 o
   9   1   0       94.60      104.45     22.25 o
  10   1   0       61.61       76.74     22.95 o
  11   1   0      412.96      432.70     37.83 o
   0   2   0      157.33      130.19      7.79 o
   1   2   0     6090.01     6516.31     68.28 o
   2   2   0     1686.69     1878.94     22.57 o
   3   2   0      500.95      483.04     12.66 o
   4   2   0     1756.59     1716.90     35.69 o
   5   2   0     5455.85     5561.25     73.18 o
   6   2   0      342.02      344.46     15.90 o
   7   2   0     3147.84     3095.35     50.75 o
   8   2   0      172.79      177.18     22.97 o
   9   2   0      275.29      269.77     29.95 o
  10   2   0      594.90      523.84     35.45 o
  11   2   0        0.20       -5.54     30.37 o
   1   3   0     7118.09     7318.98     74.11 o
   2   3   0       12.48       13.84      3.68 o
   3   3   0     2502.85     2487.77     30.60 o
   4   3   0       16.00       12.06      6.69 o
   5   3   0     1868.63     1885.57     33.55 o
   6   3   0       46.18       16.10      9.53 o
   7   3   0     2755.50     2568.68     45.72 o
   8   3   0      344.58      332.82     24.85 o
   9   3   0      197.88      216.80     36.24 o
  10   3   0      123.05      101.47     25.43 o
   0   4   0      104.49       72.71      6.14 o
   1   4   0     3110.50     3152.79     41.64 o
   2   4   0      574.64      612.93     15.91 o
   3   4   0      121.94       84.33      6.75 o
   4   4   0     1331.67     1325.36     21.31 o
   5   4   0     8507.25     8344.02    103.26 o
   6   4   0      615.57      668.59     22.74 o
   7   4   0     2582.66     2620.18     47.30 o
   8   4   0      521.13      481.11     27.55 o
   9   4   0       34.27       22.47     16.99 o
  10   4   0       13.65        0.45     20.58 o
   1   5   0    10777.77    11290.31    113.69 o
   2   5   0       30.33       35.26      7.33 o
   3   5   0      972.97      951.85     27.11 o
   4   5   0      638.19      668.07     15.62 o
   5   5   0      163.38      144.01     13.19 o
   6   5   0      330.76      284.90     17.75 o
   7   5   0       15.26       10.52     11.93 o
   8   5   0      570.18      579.01     25.06 o
   9   5   0       62.15       74.56     25.96 o
  10   5   0       12.07      -43.39     40.39 o
   0   6   0     2702.98     2927.14     57.40 o
   1   6   0       55.07       63.28      8.82 o
   2   6   0     4458.19     4574.31     61.60 o
   3   6   0     1750.41     1713.66     37.89 o
   4   6   0        5.79       -2.58     11.25 o
   5   6   0      191.60      174.36     18.14 o
   6   6   0        5.49      -20.22     13.48 o
   7   6   0      226.49      187.58     31.07 o
   8   6   0       74.21       65.00     20.07 o
   9   6   0      307.34      289.08     36.37 o
   1   7   0        0.02       -2.90      8.08 o
   2   7   0      795.43      815.10     27.10 o
   3   7   0      941.40      895.75     28.23 o
   4   7   0       12.99      -11.05     11.20 o
   5   7   0      230.47      218.32     20.16 o
   6   7   0     1609.74     1652.06     44.76 o
   7   7   0       14.92        8.04     16.61 o
   8   7   0       49.96       46.63     19.45 o
   9   7   0       73.01       88.75     23.36 o
   0   8   0     1163.03     1102.22     48.60 o
   1   8   0       45.84       32.88     11.18 o
   2   8   0      731.55      752.40     28.30 o
   3   8   0      523.73      485.24     26.64 o
   4   8   0      443.97      420.46     34.32 o
   5   8   0       59.61       39.64     21.84 o
   6   8   0       18.21       -1.34     22.96 o
   7   8   0       28.60       32.41     24.78 o
   8   8   0      496.26      526.01     44.36 o
   1   9   0       92.10       89.94     13.44 o
   2   9   0        2.22       -7.59     13.50 o
   3   9   0      601.49      635.03     37.19 o
   4   9   0      543.06      550.69     51.71 o
   5   9   0       55.38       29.57     24.37 o
   6   9   0      302.51      304.29     47.97 o
   7   9   0       81.63       60.12     28.92 o
   0  10   0      285.13      323.39     45.89 o
   1  10   0       22.28       14.93     15.85 o
   2  10   0      124.42      144.32     20.86 o
   3  10   0      138.03      130.52     26.24 o
   4  10   0      142.94      168.82     34.73 o
   5  10   0      699.82      638.37     76.31 o
   1  11   0      215.29      274.39     33.95 o
   2  11   0        6.95       -3.88     21.91 o
   3  11   0       86.79       58.76     26.19 o
 -11   0   1     1006.05     1107.59     71.44 o
  -9   0   1       40.97        1.35     22.64 o
  -7   0   1       14.69      -13.19     18.80 o
  -5   0   1     4099.27     4311.60     77.36 o
  -3   0   1    11184.44    11106.63    171.72 o
  -1   0   1    28108.03    27091.54    570.72 o
   1   0   1    33266.99    31408.29    476.23 o
   3   0   1      138.17      117.12      8.72 o
   5   0   1     1257.35     1276.00     31.01 o
   7   0   1      176.29      174.44     28.04 o
   9   0   1       70.77       40.91     27.31 o
  11   0   1     2037.69     1921.83     94.08 o
 -11   1   1        0.48        9.89     23.83 o
 -10   1   1       82.64       91.37     23.61 o
  -9   1   1       80.66      121.78     23.39 o
  -8   1   1      791.51      730.65     37.23 o
  -7   1   1     3720.03     3725.73     65.61 o
  -6   1   1      313.84      298.32     12.00 o
  -5   1   1     4216.55     4090.92     48.34 o
  -4   1   1     5628.53     6183.86     67.19 o
  -3   1   1       20.40        2.66      5.13 o
  -2   1   1     4108.78     4221.27     63.22 o
  -1   1   1      390.52      409.59      6.41 o
   0   1   1     1719.89     1816.08     21.81 o
   1   1   1     2592.34     2654.91     31.54 o
   2   1   1     5539.30     6167.09     70.13 o
   3   1   1      996.58     1134.89     19.32 o
   4   1   1     1561.97     1639.46     24.41 o
   5   1   1     4912.21     4728.02     53.51 o
   6   1   1       68.73       73.98     10.69 o
   7   1   1     1181.47     1220.83     41.20 o
   8   1   1       89.54       87.89     19.27 o
   9   1   1      326.72      277.48     28.42 o
  10   1   1      237.89      225.79     28.37 o
  11   1   1       11.08       -3.77     22.77 o
 -11   2   1      102.78      100.03     26.53 o
 -10   2   1      820.28      899.07     68.38 o
  -9   2   1      291.39      311.17     62.09 o
  -8   2   1      397.43      398.59     28.01 o
  -7   2   1      381.84      404.57     18.38 o
  -6   2   1      726.44      678.75     20.61 o
  -5   2   1      418.80      383.56     11.20 o
  -4   2   1     8961.52     9119.70    106.96 o
  -3   2   1     4147.79     4242.26     60.76 o
  -2   2   1      261.21      275.32      7.11 o
  -1   2   1       13.81       24.51      4.02 o
   0   2   1     1193.92     1266.42     17.42 o
   1   2   1      994.05     1014.33     13.72 o
   2   2   1      498.36      380.35      8.16 o
   3   2   1     4826.42     4925.85     60.44 o
   4   2   1     3865.28     3841.96     51.54 o
   5   2   1      127.58      132.97     10.82 o
   6   2   1     1040.80      964.68     24.00 o
   7   2   1     1253.02     1252.44     55.94 o
   8   2   1      441.97      424.69     25.13 o
   9   2   1       14.64        8.91     18.83 o
  10   2   1      256.91      247.65     30.49 o
  11   2   1       35.81       -4.84     21.91 o
 -10   3   1      308.55      341.56     36.39 o
  -9   3   1      234.38      273.26     28.85 o
  -8   3   1      690.14      690.92     24.83 o
  -7   3   1      243.39      206.09     16.26 o
  -6   3   1      258.44      247.07     15.14 o
  -5   3   1     3674.72     3834.52     54.95 o
  -4   3   1     1003.24      869.11     19.91 o
  -3   3   1        5.29       -3.77      3.95 o
  -2   3   1     1982.79     1846.55     23.39 o
  -1   3   1     1630.82     1783.41     22.17 o
   0   3   1     2689.80     2611.81     29.11 o
   1   3   1     9939.76    10453.50    103.61 o
   2   3   1     1592.30     1534.19     20.48 o
   3   3   1     4199.37     4452.74     49.18 o
   4   3   1     3353.02     3347.68     47.14 o
   5   3   1      135.92      125.49     11.51 o
   6   3   1     1983.12     2116.35     39.88 o
   7   3   1      268.16      319.05     20.43 o
   8   3   1      473.88      451.26     25.37 o
   9   3   1      193.07      173.22     26.73 o
  10   3   1       42.49       26.87     21.85 o
 -10   4   1       42.99       46.79     27.10 o
  -9   4   1      101.51       97.85     20.73 o
  -8   4   1      720.05      683.70     25.65 o
  -7   4   1      117.47      136.40     18.36 o
  -6   4   1     6325.57     6255.13     84.08 o
  -5   4   1      818.22      781.65     21.61 o
  -4   4   1      602.28      553.84     13.50 o
  -3   4   1      700.85      630.89     13.33 o
  -2   4   1     3096.43     3113.22     36.69 o
  -1   4   1     1376.36     1467.75     20.03 o
   0   4   1     7673.84     8415.52    115.78 o
   1   4   1      680.96      736.76     13.62 o
   2   4   1      283.15      270.50     11.91 o
   3   4   1     1161.70     1119.71     18.51 o
   4   4   1      142.29      119.45      7.69 o
   5   4   1     1482.82     1511.14     32.23 o
   6   4   1    12653.04    12622.49    150.72 o
   7   4   1       13.78       13.38     12.09 o
   8   4   1      140.13      141.16     16.83 o
   9   4   1       39.54        5.87     17.25 o
  10   4   1      275.12      275.72     51.95 o
 -10   5   1      170.08      155.74     53.32 o
  -9   5   1      169.59      146.07     31.31 o
  -8   5   1        4.02       -4.92     12.61 o
  -7   5   1      145.35      142.17     18.82 o
  -6   5   1      578.79      513.93     20.53 o
  -5   5   1     1020.62     1016.34     25.42 o
  -4   5   1      361.60      362.61     12.49 o
  -3   5   1      276.28      279.95     17.24 o
  -2   5   1     1244.83     1224.31     34.07 o
  -1   5   1      428.25      450.26     13.68 o
   0   5   1     6682.41     6832.63     65.75 o
   1   5   1     2332.87     2398.28     31.79 o
   2   5   1      613.56      539.26     18.47 o
   3   5   1     2064.67     2130.24     29.97 o
   4   5   1        8.66       -7.25      6.03 o
   5   5   1       94.07       78.00     12.63 o
   6   5   1      541.64      571.98     21.46 o
   7   5   1      124.04      104.09     15.17 o
   8   5   1       16.31       11.55     13.96 o
   9   5   1       63.25       54.38     19.98 o
  10   5   1      135.64      126.35     25.27 o
  -9   6   1       29.19       23.68     21.17 o
  -8   6   1      313.73      267.89     37.48 o
  -7   6   1      488.73      404.35     27.26 o
  -6   6   1      572.71      537.03     29.83 o
  -5   6   1        0.50      -20.78     14.30 o
  -4   6   1     2261.66     2219.36     37.93 o
  -3   6   1       28.95        1.93      7.86 o
  -2   6   1        4.65        2.03      8.13 o
  -1   6   1    12266.54    12646.46    144.33 o
   0   6   1       23.39       26.82      6.88 o
   1   6   1     3378.15     3288.89     41.75 o
   2   6   1      204.52      191.38     12.43 o
   3   6   1      666.05      676.01     21.37 o
   4   6   1      602.24      600.73     19.31 o
   5   6   1      218.54      178.25     17.94 o
   6   6   1        5.41      -15.40     12.73 o
   7   6   1       56.94       48.13     17.76 o
   8   6   1      454.91      413.76     31.98 o
   9   6   1      231.01      194.85     32.87 o
  -9   7   1       24.57       22.93     25.55 o
  -8   7   1       19.00       -8.92     18.24 o
  -7   7   1      314.92      287.46     25.55 o
  -6   7   1       47.60       42.98     17.37 o
  -5   7   1      702.17      702.06     29.51 o
  -4   7   1      133.39      122.38     16.21 o
  -3   7   1      166.97      165.41     14.48 o
  -2   7   1      472.28      453.33     17.02 o
  -1   7   1      336.93      339.09     20.42 o
   0   7   1      196.70      200.35     18.33 o
   1   7   1     1185.76     1176.01     48.29 o
   2   7   1     1050.46     1084.95     30.89 o
   3   7   1      416.62      426.54     20.94 o
   4   7   1       29.23       33.15     13.98 o
   5   7   1      642.68      633.23     27.74 o
   6   7   1      480.45      463.91     31.40 o
   7   7   1      452.31      443.59     29.45 o
   8   7   1        5.56        0.14     18.13 o
  -8   8   1      262.20      241.01     38.62 o
  -7   8   1      235.97      192.71     59.19 o
  -6   8   1        0.29      -17.16     21.81 o
  -5   8   1      858.40      847.07     48.07 o
  -4   8   1      149.03      136.46     23.86 o
  -3   8   1      135.22      107.44     16.40 o
  -2   8   1      723.74      694.27     34.47 o
  -1   8   1     1260.41     1247.18     29.37 o
   0   8   1      131.15      112.38     12.75 o
   1   8   1      669.87      640.20     21.52 o
   2   8   1       68.93       48.51     11.51 o
   3   8   1      549.01      537.74     50.67 o
   4   8   1        5.61       -2.95     18.26 o
   5   8   1      212.83      202.32     29.85 o
   6   8   1      212.16      196.51     30.69 o
   7   8   1      532.88      520.99     42.50 o
   8   8   1      204.28      143.91     31.21 o
  -7   9   1      420.03      388.24     66.97 o
  -6   9   1       26.56       11.95     25.92 o
  -5   9   1      208.22      176.22     29.44 o
  -4   9   1      655.06      698.89     58.61 o
  -3   9   1      102.04       91.02     23.16 o
  -2   9   1      155.10      146.47     15.46 o
  -1   9   1       27.60       10.55     11.20 o
   0   9   1       31.58       20.02     11.23 o
   1   9   1       43.53       39.39     12.09 o
   2   9   1     1019.73     1060.75     34.65 o
   3   9   1       47.47       34.10     25.70 o
   4   9   1       39.97       48.86     23.01 o
   5   9   1      353.00      406.00     90.70 o
   6   9   1        0.03       11.56     22.02 o
   7   9   1      412.88      419.69     58.56 o
  -5  10   1      251.45      213.83     32.02 o
  -4  10   1      481.13      486.43     39.41 o
  -3  10   1      242.53      273.70     53.47 o
  -2  10   1        9.47      -15.77     16.14 o
  -1  10   1       16.52       -0.12     15.78 o
   0  10   1       11.14        3.10     15.69 o
   1  10   1      291.60      301.21     33.40 o
   2  10   1       15.32       -2.54     15.90 o
   3  10   1        0.05        5.86     22.17 o
   4  10   1      766.99      749.57     62.30 o
   5  10   1      168.36      168.17     41.64 o
  -3  11   1      149.85      139.13     67.23 o
  -2  11   1       63.24       63.65     41.84 o
  -1  11   1       57.15       54.40     25.68 o
   0  11   1     1120.86     1200.13     65.84 o
   1  11   1       56.08       39.84     26.34 o
   2  11   1        2.43      -15.76     22.57 o
   3  11   1        3.99       -1.06     20.95 o
 -10   0   2      552.15      521.14     50.68 o
  -8   0   2      473.71      422.91     38.94 o
  -6   0   2      215.46      173.25     28.14 o
  -4   0   2     1367.82     1406.14     31.74 o
  -2   0   2    13636.81    14002.01    300.63 o
   0   0   2    35426.59    20301.34    434.38 o
   2   0   2     5729.29     6167.64     80.25 o
   4   0   2     1585.92     1551.20     28.47 o
   6   0   2      284.05      275.29     15.85 o
   8   0   2      485.30      453.96     40.29 o
  10   0   2      632.12      534.74     48.91 o
 -11   1   2      333.10      330.22     49.68 o
 -10   1   2      166.35      191.04     27.97 o
  -9   1   2      257.56      225.36     26.37 o
  -8   1   2     1116.39     1193.83     43.65 o
  -7   1   2        1.61       13.49     10.54 o
  -6   1   2     2128.77     2073.10     33.10 o
  -5   1   2     1020.84     1155.87     21.40 o
  -4   1   2     3167.23     2884.97     35.36 o
  -3   1   2     1979.21     2030.56     29.56 o
  -2   1   2     1537.92     1624.09     23.30 o
  -1   1   2     3718.27     4024.57     45.83 o
   0   1   2      136.35      111.58      5.96 o
   1   1   2      404.27      378.55      6.41 o
   2   1   2     2708.66     2884.09     35.94 o
   3   1   2     2079.23     2140.45     30.19 o
   4   1   2      587.60      521.13     14.27 o
   5   1   2      164.74      125.41     10.64 o
   6   1   2     5056.72     4867.79     78.31 o
   7   1   2      888.06      842.15     36.85 o
   8   1   2      461.92      423.91     28.60 o
   9   1   2      629.56      566.88     32.91 o
  10   1   2      139.34      140.02     27.22 o
  11   1   2      287.62      276.62     33.80 o
 -11   2   2       71.60       91.51     68.64 o
 -10   2   2      942.39      970.50     74.92 o
  -9   2   2      947.09      967.50     48.59 o
  -8   2   2       11.24       -7.29     14.13 o
  -7   2   2      541.73      444.59     22.29 o
  -6   2   2       32.72       29.14      9.36 o
  -5   2   2     7784.80     8052.66     98.67 o
  -4   2   2     4080.53     4033.93     53.86 o
  -3   2   2      215.57      181.52     11.51 o
  -2   2   2       96.45       78.08      4.64 o
  -1   2   2     8659.03     8920.28     87.90 o
   0   2   2     5619.48     5847.59     95.49 o
   1   2   2      111.91       79.72      7.05 o
   2   2   2    15894.83    16633.48    160.67 o
   3   2   2     5055.64     5073.72     62.03 o
   4   2   2     1109.78     1106.61     22.07 o
   5   2   2     2234.84     2259.38     36.77 o
   6   2   2       85.76       62.46     10.32 o
   7   2   2     2550.72     2555.57     44.86 o
   8   2   2      439.87      427.12     25.98 o
   9   2   2      346.57      369.77     31.53 o
  10   2   2      100.67       64.25     22.65 o
  11   2   2       24.78        7.48     23.38 o
 -10   3   2       21.14       13.85     21.00 o
  -9   3   2      600.51      614.29     35.10 o
  -8   3   2      113.21      107.58     16.13 o
  -7   3   2      158.73      136.48     14.43 o
  -6   3   2        8.64       -4.33      8.99 o
  -5   3   2     4715.23     4746.96     64.80 o
  -4   3   2     2489.69     2363.10     37.00 o
  -3   3   2      182.66      156.10      7.36 o
  -2   3   2     2360.06     2408.84     28.82 o
  -1   3   2     1238.95     1263.04     19.79 o
   0   3   2      933.78      916.54     15.50 o
   1   3   2     6641.67     6879.10     70.61 o
   2   3   2      617.95      587.72     11.33 o
   3   3   2     4640.61     4765.64     52.32 o
   4   3   2      222.01      186.11     11.02 o
   5   3   2        2.07       -9.91      7.90 o
   6   3   2       57.95       70.75     11.71 o
   7   3   2     4673.81     4609.41    114.89 o
   8   3   2      422.23      440.88     26.15 o
   9   3   2       31.14       11.80     20.84 o
  10   3   2      109.14       96.79     26.31 o
 -10   4   2      127.83      114.02     26.03 o
  -9   4   2      458.14      424.61     32.79 o
  -8   4   2      162.80      134.83     16.83 o
  -7   4   2     1997.06     1985.93     39.98 o
  -6   4   2      235.23      311.09     17.83 o
  -5   4   2     3068.15     3067.82     47.56 o
  -4   4   2      332.47      303.26     10.99 o
  -3   4   2      987.59      961.64     16.84 o
  -2   4   2     1939.84     2057.40     26.49 o
  -1   4   2      838.38      790.28     16.34 o
   0   4   2     1304.67     1286.05     33.37 o
   1   4   2     4245.60     4562.05     50.52 o
   2   4   2    10797.80    11699.82    117.67 o
   3   4   2     1643.94     1564.13     34.00 o
   4   4   2       59.22       73.55      6.72 o
   5   4   2     9504.80     9671.76    161.76 o
   6   4   2       11.13       23.29     17.39 o
   7   4   2     1927.09     2032.91     40.82 o
   8   4   2       43.72       16.47     16.37 o
   9   4   2      201.30      191.76     26.60 o
  10   4   2       34.24       23.28     19.47 o
 -10   5   2      146.06      141.32     44.65 o
  -9   5   2      114.91      127.62     59.34 o
  -8   5   2       38.10       20.20     13.32 o
  -7   5   2      201.53      194.49     17.09 o
  -6   5   2     2405.82     2481.96     44.35 o
  -5   5   2     2000.26     2093.83     40.78 o
  -4   5   2     1079.52     1016.18     19.51 o
  -3   5   2      171.72      143.68      8.52 o
  -2   5   2       95.19      102.00      7.51 o
  -1   5   2     5177.02     4996.57     63.30 o
   0   5   2     1364.93     1359.85     20.99 o
   1   5   2     5283.28     5468.71     56.64 o
   2   5   2      396.11      368.45     18.03 o
   3   5   2      817.36      724.62     15.96 o
   4   5   2      686.82      738.67     20.17 o
   5   5   2       27.14       21.71      9.79 o
   6   5   2       40.04       28.22     12.08 o
   7   5   2      199.24      213.53     17.76 o
   8   5   2      170.97      165.14     17.88 o
   9   5   2      201.72      197.13     24.91 o
  10   5   2        3.10      -29.26     19.50 o
  -9   6   2      233.98      196.75     44.66 o
  -8   6   2       13.49        2.75     26.71 o
  -7   6   2       25.08       13.07     14.62 o
  -6   6   2        1.43      -12.83     14.09 o
  -5   6   2     1850.41     1881.69     44.84 o
  -4   6   2     3209.18     3285.98     50.08 o
  -3   6   2       19.92        7.73      8.61 o
  -2   6   2     2937.05     2877.51     43.62 o
  -1   6   2      920.90      953.60     21.81 o
   0   6   2     7016.92     7189.40     78.90 o
   1   6   2       12.21        1.42      5.32 o
   2   6   2     1190.01     1106.95     24.92 o
   3   6   2      110.15      114.70     11.39 o
   4   6   2        7.77      -12.50      8.33 o
   5   6   2        6.86      -10.40      9.37 o
   6   6   2       17.76       11.11     12.04 o
   7   6   2      684.69      627.76     30.40 o
   8   6   2       69.07       61.08     25.27 o
   9   6   2       14.59       -7.19     25.57 o
  -9   7   2        9.70      -12.12     23.07 o
  -8   7   2       54.58       34.09     20.03 o
  -7   7   2       12.68      -16.92     15.18 o
  -6   7   2      739.67      719.70     31.49 o
  -5   7   2      634.28      555.03     27.23 o
  -4   7   2      430.93      381.60     31.30 o
  -3   7   2      102.17      105.02     12.28 o
  -2   7   2      503.07      557.10     18.73 o
  -1   7   2     1010.02      983.83     23.25 o
   0   7   2     1306.71     1360.72     28.82 o
   1   7   2      711.70      744.01     21.43 o
   2   7   2      187.89      205.35     19.69 o
   3   7   2      311.05      307.45     18.93 o
   4   7   2      674.91      667.38     34.26 o
   5   7   2      191.16      221.16     25.56 o
   6   7   2      740.15      741.36     31.44 o
   7   7   2       27.43       15.18     16.74 o
   8   7   2      361.18      343.08     28.77 o
  -8   8   2      369.13      383.06     45.53 o
  -7   8   2        2.23        0.10     24.35 o
  -6   8   2      336.71      309.48     33.42 o
  -5   8   2      252.36      226.20     35.15 o
  -4   8   2       55.00       39.35     21.18 o
  -3   8   2      169.97      148.55     17.40 o
  -2   8   2      287.98      335.73     21.46 o
  -1   8   2       30.63       33.48     11.29 o
   0   8   2     1253.31     1268.94     35.88 o
   1   8   2      154.24      143.63     13.56 o
   2   8   2      542.31      570.73     28.99 o
   3   8   2      243.04      228.94     26.42 o
   4   8   2      747.56      724.52     38.80 o
   5   8   2       28.88        2.06     24.14 o
   6   8   2      388.45      365.94     35.83 o
   7   8   2      250.62      250.44     34.69 o
   8   8   2      210.59      308.59     57.52 o
  -7   9   2       16.12      -30.45     46.46 o
  -6   9   2      315.54      267.68     48.23 o
  -5   9   2      226.46      204.59     30.74 o
  -4   9   2      151.39      143.67     26.14 o
  -3   9   2      763.24      825.65     41.42 o
  -2   9   2        0.83      -19.85     13.23 o
  -1   9   2       38.94       18.25     11.25 o
   0   9   2       13.72       -0.50     10.90 o
   1   9   2      953.05      967.64     33.60 o
   2   9   2      113.22      122.24     17.94 o
   3   9   2      244.28      236.83     28.11 o
   4   9   2      279.80      289.62     30.24 o
   5   9   2        0.69       10.31     21.29 o
   6   9   2      364.69      390.64     41.22 o
   7   9   2        6.28       -9.61     30.27 o
  -5  10   2      496.55      530.83     43.79 o
  -4  10   2        2.76      -15.65     21.31 o
  -3  10   2       44.01       53.08     23.32 o
  -2  10   2      184.05      146.53     19.97 o
  -1  10   2       25.86       26.72     16.59 o
   0  10   2       58.98       41.19     19.22 o
   1  10   2       28.79       17.52     17.56 o
   2  10   2      170.45      169.05     25.83 o
   3  10   2      150.85      175.73     27.75 o
   4  10   2      201.57      242.94     50.10 o
   5  10   2      403.11      413.02     51.71 o
  -3  11   2        1.41      -14.62     22.81 o
  -2  11   2       42.47       20.04     32.71 o
  -1  11   2      720.58      738.95     42.61 o
   0  11   2        8.23       53.13     20.51 o
   1  11   2      115.76      102.57     22.03 o
   2  11   2        5.63        3.86     22.97 o
   3  11   2       12.57       -0.73     22.05 o
 -11   0   3       71.17      109.86     36.03 o
  -9   0   3      260.30      344.11     44.44 o
  -7   0   3       60.03       58.88     13.01 o
  -5   0   3       36.59       20.83      8.37 o
  -3   0   3     4332.60     4475.90     75.61 o
  -1   0   3    11090.16    11115.69    237.80 o
   1   0   3     9123.59     9402.58    166.93 o
   3   0   3      966.01     1062.43     19.76 o
   5   0   3       55.59       53.22      8.34 o
   7   0   3      380.38      374.62     35.00 o
   9   0   3      240.23      298.62     39.98 o
  11   0   3     1790.20     1805.42     91.17 o
 -11   1   3        5.66       27.49     22.14 o
 -10   1   3       12.38       26.69     20.27 o
  -9   1   3       33.46       48.28     31.57 o
  -8   1   3      333.11      337.57     68.53 o
  -7   1   3     2134.67     2191.51     44.35 o
  -6   1   3     2088.74     1958.51     32.27 o
  -5   1   3     7654.21     8115.12     95.37 o
  -4   1   3     1833.41     1721.36     32.12 o
  -3   1   3     2346.32     2385.51     37.79 o
  -2   1   3     1874.12     2011.62     30.92 o
  -1   1   3     6245.37     6748.61     93.98 o
   0   1   3    27298.95    25780.81   1611.91 o
   1   1   3      195.81      194.00      6.03 o
   2   1   3     2841.71     2959.67     32.97 o
   3   1   3     3355.68     3313.19     42.60 o
   4   1   3      599.05      543.60     14.76 o
   5   1   3      391.98      281.60     15.24 o
   6   1   3     4414.91     4578.60     68.06 o
   7   1   3     1146.92     1126.49     34.42 o
   8   1   3      991.34      903.04     42.78 o
   9   1   3      481.35      501.31     51.35 o
  10   1   3       96.62      130.18     24.84 o
  11   1   3        0.06      -29.68     19.79 o
 -11   2   3      450.34      406.65     37.91 o
 -10   2   3      975.03     1000.53     46.09 o
  -9   2   3      290.40      334.30     50.72 o
  -8   2   3       16.56       28.54     16.49 o
  -7   2   3      126.16      122.77     17.39 o
  -6   2   3     2740.00     2605.60     39.42 o
  -5   2   3     5634.59     5878.36     76.08 o
  -4   2   3     1856.38     1718.50     29.48 o
  -3   2   3     1440.28     1434.81     23.98 o
  -2   2   3      190.06      198.38      6.72 o
  -1   2   3     1665.26     1860.22     26.59 o
   0   2   3       15.91       15.65      3.56 o
   1   2   3   110271.12   101419.42   2549.61 o
   2   2   3     7915.56     8116.22     97.21 o
   3   2   3      293.22      323.95     10.94 o
   4   2   3     1531.47     1415.42     34.40 o
   5   2   3       33.08       36.00      8.43 o
   6   2   3     4350.45     4417.32     79.58 o
   7   2   3     1086.56     1084.73     31.97 o
   8   2   3      925.01      875.79     33.78 o
   9   2   3        9.50       12.87     16.32 o
  10   2   3       14.15      -30.71     20.47 o
 -10   3   3      765.96      761.63     86.44 o
  -9   3   3       12.90       41.23     18.90 o
  -8   3   3      527.32      525.87     24.56 o
  -7   3   3       96.62       83.32     13.43 o
  -6   3   3      895.84      898.37     24.39 o
  -5   3   3      787.71      722.28     20.27 o
  -4   3   3     1229.79     1126.35     23.07 o
  -3   3   3       39.91       56.35      7.83 o
  -2   3   3      816.67      736.52     12.76 o
  -1   3   3        2.15        0.93      3.72 o
   0   3   3     2367.07     2297.08     30.74 o
   1   3   3     2910.55     2936.59     33.50 o
   2   3   3     4646.77     4448.37     48.67 o
   3   3   3     2673.70     2599.86     32.15 o
   4   3   3      306.07      215.80     11.88 o
   5   3   3      565.04      541.81     17.81 o
   6   3   3     2254.77     2335.75     58.52 o
   7   3   3        5.93       30.33     12.36 o
   8   3   3      357.23      372.73     24.51 o
   9   3   3        7.74      -18.98     16.37 o
  10   3   3       62.33       49.02     20.82 o
 -10   4   3       22.13       12.89     21.25 o
  -9   4   3       56.23       38.16     19.16 o
  -8   4   3     1347.01     1353.77     34.59 o
  -7   4   3       37.76       40.04     12.19 o
  -6   4   3     4816.34     4778.83     68.70 o
  -5   4   3      935.87      843.90     25.96 o
  -4   4   3     3337.29     3436.84     42.94 o
  -3   4   3      107.31      115.16      8.85 o
  -2   4   3      360.76      323.85      8.95 o
  -1   4   3       48.60       53.19      6.45 o
   0   4   3     1289.23     1303.70     21.75 o
   1   4   3      455.45      459.17      9.79 o
   2   4   3     8012.76     8774.61     90.86 o
   3   4   3     3229.02     3079.95     41.02 o
   4   4   3     1859.71     1728.11     36.48 o
   5   4   3       28.38       54.12     10.63 o
   6   4   3     3213.28     3321.77     53.22 o
   7   4   3        9.51       27.24     14.97 o
   8   4   3      573.40      540.68     27.82 o
   9   4   3       78.96       52.86     18.97 o
  10   4   3      178.34      138.18     37.84 o
 -10   5   3      237.41      250.24     47.35 o
  -9   5   3      243.49      317.10     51.20 o
  -8   5   3       41.89       52.85     18.22 o
  -7   5   3       19.14       13.40     11.88 o
  -6   5   3      541.17      518.36     20.41 o
  -5   5   3     2817.45     2878.38     56.13 o
  -4   5   3        2.89       -9.58      6.39 o
  -3   5   3      328.06      348.48     12.90 o
  -2   5   3     6661.81     6523.85     70.23 o
  -1   5   3      679.12      736.89     17.74 o
   0   5   3     5004.24     5042.24     63.27 o
   1   5   3      242.58      262.04      8.68 o
   2   5   3      108.53      125.46     13.86 o
   3   5   3      909.39      885.23     28.14 o
   4   5   3      527.98      509.82     17.36 o
   5   5   3       18.86        0.82     14.54 o
   6   5   3        4.33      -15.16     10.11 o
   7   5   3      445.58      435.58     20.95 o
   8   5   3      136.41      123.20     17.34 o
   9   5   3        6.22      -13.58     17.86 o
  -9   6   3      158.50      100.57     23.10 o
  -8   6   3        1.52      -23.94     15.96 o
  -7   6   3       58.77       22.08     15.86 o
  -6   6   3      749.12      725.95     29.68 o
  -5   6   3     1725.64     1710.92     57.74 o
  -4   6   3     2537.53     2535.78     42.22 o
  -3   6   3     2511.47     2464.68     42.73 o
  -2   6   3      158.48      156.69     11.67 o
  -1   6   3     3222.17     3241.74     54.27 o
   0   6   3      358.76      359.44     13.94 o
   1   6   3     5173.99     5300.87     61.33 o
   2   6   3     2050.76     1985.40     38.06 o
   3   6   3        1.72       -4.56      6.74 o
   4   6   3       44.45       28.11      9.51 o
   5   6   3        4.68       -4.96      9.78 o
   6   6   3      392.61      392.27     35.34 o
   7   6   3       13.82       30.71     24.35 o
   8   6   3      210.66      224.56     36.09 o
   9   6   3      872.32      829.62     84.78 o
  -9   7   3       94.31       60.63     31.51 o
  -8   7   3       71.73       63.79     20.21 o
  -7   7   3      587.32      645.32     32.18 o
  -6   7   3      259.78      250.62     23.81 o
  -5   7   3      381.66      352.94     33.92 o
  -4   7   3      538.26      517.80     24.86 o
  -3   7   3     1221.66     1203.67     27.35 o
  -2   7   3      699.27      634.49     23.59 o
  -1   7   3        2.13        1.35      8.29 o
   0   7   3      141.74      155.50     13.88 o
   1   7   3     1644.10     1665.21     32.42 o
   2   7   3     1967.29     1897.23     38.87 o
   3   7   3      128.82      144.39     15.39 o
   4   7   3      241.57      223.20     25.07 o
   5   7   3     1727.26     1788.45    104.15 o
   6   7   3      159.50       99.44     23.07 o
   7   7   3      225.19      210.50     23.43 o
   8   7   3       24.33       13.79     19.81 o
  -8   8   3       29.08       -6.66     27.05 o
  -7   8   3       44.64       24.72     26.47 o
  -6   8   3       16.72       28.36     24.11 o
  -5   8   3      389.33      351.86     32.38 o
  -4   8   3      459.77      445.09     33.70 o
  -3   8   3       71.78       68.10     15.17 o
  -2   8   3       77.10       86.13     15.31 o
  -1   8   3     1445.53     1500.53     38.03 o
   0   8   3        4.37      -11.92      9.39 o
   1   8   3      961.85     1001.40     68.39 o
   2   8   3      240.17      253.66     20.86 o
   3   8   3      963.79      895.35     55.13 o
   4   8   3       47.22       15.92     19.30 o
   5   8   3       94.81       48.23     21.28 o
   6   8   3      258.46      251.17     38.52 o
   7   8   3      652.62      677.11     43.64 o
  -7   9   3      191.29      178.77     35.25 o
  -6   9   3        5.12      -17.59     33.12 o
  -5   9   3      378.92      381.50     37.01 o
  -4   9   3      459.71      489.01     38.10 o
  -3   9   3       83.63       72.71     17.16 o
  -2   9   3       16.43        1.52     14.08 o
  -1   9   3       12.10        4.47     10.86 o
   0   9   3      127.85      110.42     18.06 o
   1   9   3       71.83       53.46     16.54 o
   2   9   3      490.69      545.91     27.94 o
   3   9   3      212.51      191.72     27.01 o
   4   9   3      110.23       78.76     22.69 o
   5   9   3      169.44      152.48     28.41 o
   6   9   3        5.32       19.04     23.93 o
  -5  10   3       79.18       40.34     26.44 o
  -4  10   3       66.48       36.23     24.85 o
  -3  10   3       88.16       57.63     25.10 o
  -2  10   3       57.36       45.89     14.81 o
  -1  10   3      365.84      403.12     26.01 o
   0  10   3        1.92       21.87     15.57 o
   1  10   3       41.77       41.81     18.55 o
   2  10   3      152.74      177.85     26.89 o
   3  10   3        0.90       -5.77     22.79 o
   4  10   3      445.45      446.57     92.77 o
   5  10   3        0.22      -19.11     23.64 o
  -3  11   3       33.53      -18.90     34.37 o
  -2  11   3      121.70      170.74     30.38 o
  -1  11   3        0.01      -13.17     24.20 o
   0  11   3      595.13      682.77     36.51 o
   1  11   3       14.98       11.23     18.03 o
   2  11   3       34.44        8.70     23.45 o
   3  11   3        0.01      -19.24     21.88 o
 -10   0   4      162.03      212.13     42.47 o
  -8   0   4        1.11       -1.87     20.35 o
  -6   0   4      716.67      661.50     24.95 o
  -4   0   4     2634.58     2528.92     50.00 o
  -2   0   4    15028.25    15154.46    325.65 o
   0   0   4    14732.29    13971.48    302.81 o
   2   0   4     4274.78     4911.22     65.12 o
   4   0   4     4926.23     5222.55     90.36 o
   6   0   4      393.58      390.26     25.37 o
   8   0   4     2817.51     2775.52    100.21 o
  10   0   4      213.77      203.51     40.08 o
 -11   1   4      107.24       89.88     26.14 o
 -10   1   4      243.66      253.71     30.39 o
  -9   1   4      198.99      181.93     25.06 o
  -8   1   4     1196.41     1295.71     45.65 o
  -7   1   4      635.34      577.15     22.37 o
  -6   1   4     1596.53     1517.51     27.60 o
  -5   1   4        9.93        2.81      5.97 o
  -4   1   4    11887.06    12607.93    163.19 o
  -3   1   4    13253.83    13545.68    171.57 o
  -2   1   4      673.47      751.71     15.65 o
  -1   1   4     4247.99     4261.97     68.78 o
   0   1   4     3431.96     3529.66     48.94 o
   1   1   4     4947.67     5193.40    114.59 o
   2   1   4     1875.69     2123.00     25.22 o
   3   1   4       18.80       48.64     22.10 o
   4   1   4     3282.57     3265.49     44.42 o
   5   1   4      721.35      674.44     17.72 o
   6   1   4     1487.28     1427.61     28.53 o
   7   1   4        1.34      -14.21     12.17 o
   8   1   4       11.06       43.16     15.96 o
   9   1   4      826.99      767.67     38.13 o
  10   1   4      157.61      141.90     45.58 o
 -11   2   4      266.52      316.75     34.86 o
 -10   2   4      806.12      798.06     50.46 o
  -9   2   4      359.11      405.30     31.09 o
  -8   2   4        9.68       12.75     12.61 o
  -7   2   4     1618.84     1519.31     37.03 o
  -6   2   4      815.81      745.93     29.39 o
  -5   2   4     2512.74     2365.92     43.56 o
  -4   2   4     7750.58     7848.66     94.41 o
  -3   2   4      576.82      559.70     14.94 o
  -2   2   4      344.68      295.01     11.84 o
  -1   2   4     3315.44     3494.60     37.67 o
   0   2   4     2637.85     2667.33     30.03 o
   1   2   4    78419.25    74510.89   2293.12 o
   2   2   4    10191.30    10545.28    104.63 o
   3   2   4      911.21      964.92     15.10 o
   4   2   4       91.65      112.84      9.42 o
   5   2   4      419.00      350.67     14.81 o
   6   2   4      783.59      784.10     22.39 o
   7   2   4     7097.70     7003.78    109.60 o
   8   2   4      522.72      514.15     32.34 o
   9   2   4        0.84      -22.59     15.06 o
  10   2   4       34.43       33.75     21.73 o
 -10   3   4        0.15       28.02     27.05 o
  -9   3   4      683.54      678.17     36.60 o
  -8   3   4        5.77       12.21     13.28 o
  -7   3   4      894.52      879.83     33.98 o
  -6   3   4     1173.12     1102.64     27.14 o
  -5   3   4     1990.59     2052.56     36.01 o
  -4   3   4      400.98      404.09     14.49 o
  -3   3   4      149.88      112.77      7.34 o
  -2   3   4       29.69       23.47      4.27 o
  -1   3   4     2525.02     2443.46     35.36 o
   0   3   4     2308.50     2464.05     28.65 o
   1   3   4     4749.72     4562.44     80.13 o
   2   3   4     8545.36     8859.46     90.26 o
   3   3   4      101.43       74.38      6.23 o
   4   3   4     3424.91     3736.90     56.57 o
   5   3   4      256.32      249.28     14.32 o
   6   3   4     1665.57     1667.14     34.60 o
   7   3   4      688.36      649.57     24.14 o
   8   3   4      159.15      125.10     18.82 o
   9   3   4       73.13       63.80     25.03 o
  10   3   4        2.93      -34.71     23.14 o
 -10   4   4      117.44      109.87     25.68 o
  -9   4   4     1764.23     1905.52     80.69 o
  -8   4   4      107.78      145.83     17.72 o
  -7   4   4     1383.67     1373.96     42.87 o
  -6   4   4     1652.92     1656.28     34.65 o
  -5   4   4      862.52      824.85     22.46 o
  -4   4   4      280.71      308.69     11.71 o
  -3   4   4     4608.46     4706.36     53.38 o
  -2   4   4     3565.89     3661.12     41.99 o
  -1   4   4     3070.44     3122.16     42.69 o
   0   4   4     5881.07     6342.01    111.44 o
   1   4   4      776.92      703.68     12.85 o
   2   4   4     2011.10     2112.05     36.41 o
   3   4   4     1707.49     1644.59     28.47 o
   4   4   4       93.35       87.66     12.84 o
   5   4   4     4652.97     4906.40    122.83 o
   6   4   4      724.27      707.31     22.90 o
   7   4   4      103.81       84.55     14.82 o
   8   4   4       36.21        8.00     15.48 o
   9   4   4      406.25      383.95     28.97 o
  10   4   4       38.29      -24.49     19.76 o
 -10   5   4      242.87      226.36     44.24 o
  -9   5   4      303.06      295.66     31.90 o
  -8   5   4       11.93       -8.25     15.27 o
  -7   5   4        1.51       -5.50     13.57 o
  -6   5   4     2181.76     2049.04     48.45 o
  -5   5   4       49.74       48.55     11.37 o
  -4   5   4       74.88       77.28      9.22 o
  -3   5   4      151.81      119.40      8.23 o
  -2   5   4       62.32       50.84      8.43 o
  -1   5   4     5368.84     5549.08     69.45 o
   0   5   4     1441.46     1455.43     25.31 o
   1   5   4      320.44      311.66      8.81 o
   2   5   4     4486.20     4463.31     52.78 o
   3   5   4      378.35      374.98     20.14 o
   4   5   4       40.81       38.59      9.65 o
   5   5   4      617.53      668.48     21.11 o
   6   5   4      503.70      477.11     20.72 o
   7   5   4      522.57      502.92     25.60 o
   8   5   4      102.70       99.70     17.03 o
   9   5   4      226.12      184.40     33.21 o
  -9   6   4       55.39       49.92     25.07 o
  -8   6   4       19.77       -5.56     17.64 o
  -7   6   4       23.12       -9.10     14.08 o
  -6   6   4      150.26      135.93     25.38 o
  -5   6   4     2010.15     1925.38     63.39 o
  -4   6   4     5394.27     5397.17     83.32 o
  -3   6   4      206.94      195.61     17.11 o
  -2   6   4     2767.53     2754.41     42.70 o
  -1   6   4      303.27      325.48     14.00 o
   0   6   4     1663.34     1718.48     30.02 o
   1   6   4      232.84      210.80     11.06 o
   2   6   4      195.66      197.62     13.33 o
   3   6   4      202.58      219.57     11.92 o
   4   6   4       39.72       28.24     10.21 o
   5   6   4        3.66       -6.42      9.58 o
   6   6   4       91.10       70.30     17.13 o
   7   6   4      588.48      548.95     24.26 o
   8   6   4      462.77      517.42     26.51 o
   9   6   4       25.57      -10.26     26.68 o
  -8   7   4      117.04      110.67     34.66 o
  -7   7   4       27.76       26.16     18.41 o
  -6   7   4     1306.50     1282.21     42.53 o
  -5   7   4       86.36      101.69     18.43 o
  -4   7   4      529.43      508.67     22.68 o
  -3   7   4       65.87       50.74     11.18 o
  -2   7   4      431.87      372.22     18.28 o
  -1   7   4      363.74      373.75     15.95 o
   0   7   4      542.41      571.48     18.20 o
   1   7   4      278.99      264.11     18.99 o
   2   7   4      746.13      733.85     28.92 o
   3   7   4      108.80       92.60     18.63 o
   4   7   4      369.22      342.85     28.48 o
   5   7   4      160.89      168.61     23.89 o
   6   7   4      874.18      825.63     63.39 o
   7   7   4       27.21       37.95     22.56 o
   8   7   4      341.33      273.38     34.84 o
  -8   8   4       22.78        4.29     31.28 o
  -7   8   4       13.35      -13.95     17.08 o
  -6   8   4      863.56      839.00     39.09 o
  -5   8   4       66.48       63.29     22.30 o
  -4   8   4       75.24       75.11     22.72 o
  -3   8   4       38.98       29.41     14.03 o
  -2   8   4      815.85      884.69     30.73 o
  -1   8   4       41.93       34.71     13.63 o
   0   8   4     1253.14     1207.65     30.23 o
   1   8   4       59.10       57.75     14.35 o
   2   8   4     2032.07     2019.40     89.74 o
   3   8   4       89.60       81.99     20.39 o
   4   8   4       97.59      116.00     38.84 o
   5   8   4      140.17      129.64     24.71 o
   6   8   4     1016.74      944.14    107.52 o
   7   8   4      166.53      209.48     53.99 o
  -7   9   4       62.93       -2.52     79.74 o
  -6   9   4       59.98       43.97     37.33 o
  -5   9   4      336.73      350.82     42.21 o
  -4   9   4      394.93      355.90     32.94 o
  -3   9   4       10.52       -4.37     14.44 o
  -2   9   4       14.93        4.45     14.30 o
  -1   9   4        2.82      -18.88     12.58 o
   0   9   4       52.38       45.70     16.24 o
   1   9   4     1922.97     2010.69     49.18 o
   2   9   4       18.40        9.37     15.71 o
   3   9   4      105.75       65.25     24.35 o
   4   9   4      646.36      659.85     86.44 o
   5   9   4       89.34       59.34     24.04 o
   6   9   4       87.85       69.36     25.43 o
  -5  10   4      129.61       85.25     28.56 o
  -4  10   4       22.97      -19.38     23.42 o
  -3  10   4        5.80      -24.04     26.22 o
  -2  10   4        7.96      -28.07     18.71 o
  -1  10   4      261.21      239.12     23.44 o
   0  10   4      206.97      248.88     30.27 o
   1  10   4      276.89      279.70     35.16 o
   2  10   4      135.23      102.82     24.01 o
   3  10   4      693.94      735.92     42.90 o
   4  10   4        0.80      -11.31     22.13 o
   5  10   4      102.99      109.14     29.89 o
  -3  11   4      420.12      480.02     63.13 o
  -2  11   4       11.01       -2.95     23.42 o
  -1  11   4      297.60      361.33     28.65 o
   0  11   4       44.80       36.12     20.07 o
   1  11   4       71.30       87.18     21.45 o
   2  11   4        7.45      -20.29     21.86 o
   3  11   4      253.63      205.76     31.92 o
 -11   0   5       35.64       41.33     32.19 o
  -9   0   5       94.69       49.32     26.68 o
  -7   0   5       98.86      111.03     16.51 o
  -5   0   5      675.38      727.60     24.43 o
  -3   0   5    37108.12    35463.70    748.09 o
  -1   0   5     4499.58     4462.14    103.22 o
   1   0   5     1362.65     1320.99     39.56 o
   3   0   5     6117.29     6434.59     85.83 o
   5   0   5        9.32       10.84      7.23 o
   7   0   5      310.87      322.61     44.34 o
   9   0   5      989.94     1014.13     62.30 o
 -11   1   5       94.27      149.30     29.77 o
 -10   1   5        1.33      -19.36     17.62 o
  -9   1   5      254.43      253.76     28.01 o
  -8   1   5      511.36      547.93     31.08 o
  -7   1   5     1649.16     1730.01     39.28 o
  -6   1   5        1.33        3.18      6.98 o
  -5   1   5     1530.44     1400.34     30.70 o
  -4   1   5     4405.19     4545.56     67.26 o
  -3   1   5    14299.30    14485.30    183.18 o
  -2   1   5      112.33       97.33     11.07 o
  -1   1   5       13.92       12.32      4.76 o
   0   1   5     8408.41     8002.23    119.97 o
   1   1   5     1160.54     1020.26     19.06 o
   2   1   5      162.33      179.65      6.33 o
   3   1   5      200.64      175.22      7.21 o
   4   1   5     2726.55     2894.57     36.46 o
   5   1   5     1944.35     1853.40     31.38 o
   6   1   5      397.11      350.64     19.32 o
   7   1   5      832.76      790.41     29.96 o
   8   1   5     3203.03     3107.38     70.90 o
   9   1   5      184.94      271.67     48.02 o
  10   1   5        2.69      -30.16     20.11 o
 -11   2   5      627.39      682.66     42.53 o
 -10   2   5      662.02      712.37     40.12 o
  -9   2   5      250.34      215.87     25.78 o
  -8   2   5      343.91      347.74     21.69 o
  -7   2   5      647.59      590.01     27.70 o
  -6   2   5     2508.90     2508.16     47.96 o
  -5   2   5     3206.91     3339.25     55.71 o
  -4   2   5     1718.86     1666.59     32.80 o
  -3   2   5        7.32        7.24      5.55 o
  -2   2   5     2756.17     2839.25     51.10 o
  -1   2   5      176.08      186.30      6.54 o
   0   2   5     1728.87     1650.87     24.98 o
   1   2   5    31834.56    31860.25    444.72 o
   2   2   5    18426.61    18693.41    196.98 o
   3   2   5        9.88        9.41      4.26 o
   4   2   5     3527.55     3578.65     49.06 o
   5   2   5      194.56      212.91     12.60 o
   6   2   5     3857.62     3873.26     56.75 o
   7   2   5     2136.71     2090.94     64.75 o
   8   2   5      959.00      959.75     34.90 o
   9   2   5      109.05       63.67     19.05 o
  10   2   5       34.08        5.61     21.18 o
 -10   3   5     1207.96     1179.19     49.75 o
  -9   3   5       14.62       46.46     19.44 o
  -8   3   5       78.99       94.86     15.61 o
  -7   3   5      103.49      125.47     22.73 o
  -6   3   5     2382.92     2509.25     48.54 o
  -5   3   5      284.75      237.88     15.36 o
  -4   3   5       20.03       35.51      7.72 o
  -3   3   5     2591.41     2676.59     38.63 o
  -2   3   5      229.24      155.06      8.84 o
  -1   3   5     1599.54     1607.29     26.68 o
   0   3   5     6413.63     6460.26    113.69 o
   1   3   5      266.34      286.55     11.47 o
   2   3   5    13524.50    13904.71    137.50 o
   3   3   5     5885.15     6075.78     65.49 o
   4   3   5       37.26       19.51      7.74 o
   5   3   5       37.77       17.88      9.28 o
   6   3   5      734.42      697.14     34.50 o
   7   3   5      770.64      770.60     25.45 o
   8   3   5       39.01       22.41     15.72 o
   9   3   5        3.13      -23.76     15.84 o
  10   3   5      268.56      259.55     28.31 o
 -10   4   5       91.88      109.88     26.03 o
  -9   4   5       86.15      174.45     25.72 o
  -8   4   5     2061.80     2067.31     48.09 o
  -7   4   5        3.56       -6.49     11.17 o
  -6   4   5      505.45      449.58     26.41 o
  -5   4   5      154.60      144.79     12.91 o
  -4   4   5     2907.85     2814.45     43.05 o
  -3   4   5      295.22      341.20     10.83 o
  -2   4   5     1531.82     1598.83     26.48 o
  -1   4   5      397.97      373.28     12.31 o
   0   4   5     2232.17     2212.91     47.27 o
   1   4   5      835.71      733.50     13.21 o
   2   4   5     1101.52     1119.10     20.60 o
   3   4   5      142.38      157.22     11.85 o
   4   4   5     3227.64     3167.25     47.25 o
   5   4   5      186.39      191.78     14.04 o
   6   4   5      835.66      826.35     24.57 o
   7   4   5      175.73      140.54     15.84 o
   8   4   5      378.79      415.85     28.04 o
   9   4   5      143.60      122.89     21.75 o
  10   4   5      107.48       56.95     26.96 o
 -10   5   5       48.59       52.33     36.86 o
  -9   5   5      229.20      225.39     29.25 o
  -8   5   5       88.65       77.60     21.88 o
  -7   5   5       10.77        2.77     14.29 o
  -6   5   5      631.60      582.51     26.89 o
  -5   5   5     1640.80     1564.40     50.15 o
  -4   5   5     4642.00     4668.64     64.31 o
  -3   5   5       61.25       65.29      9.17 o
  -2   5   5     1339.17     1229.70     24.48 o
  -1   5   5     1310.69     1336.31     25.12 o
   0   5   5      115.47      122.27     12.89 o
   1   5   5      873.84      766.31     20.97 o
   2   5   5     1937.57     1872.89     51.31 o
   3   5   5      207.85      179.30     20.28 o
   4   5   5      330.96      301.09     14.85 o
   5   5   5      385.47      357.86     17.40 o
   6   5   5       14.49       12.23     11.62 o
   7   5   5      495.81      458.05     26.42 o
   8   5   5      620.14      574.95     40.19 o
   9   5   5        0.87      -11.98     18.43 o
  -9   6   5        1.84       -2.34     22.48 o
  -8   6   5       27.69        7.79     16.60 o
  -7   6   5       18.21       19.91     15.68 o
  -6   6   5      581.32      538.40     27.39 o
  -5   6   5      724.09      715.64     33.93 o
  -4   6   5      301.17      293.45     16.34 o
  -3   6   5     1251.72     1158.18     26.11 o
  -2   6   5        0.28       -7.74      7.83 o
  -1   6   5     5512.33     5798.48    103.14 o
   0   6   5      146.16      142.00     12.69 o
   1   6   5        4.20       26.44     17.05 o
   2   6   5      919.33      891.64     23.26 o
   3   6   5      407.03      405.32     14.16 o
   4   6   5        6.52       -2.20      9.13 o
   5   6   5      757.99      740.89     32.43 o
   6   6   5      524.48      505.85     21.67 o
   7   6   5      553.90      529.24     24.02 o
   8   6   5       16.82       14.02     15.49 o
   9   6   5      521.56      548.03     42.25 o
  -8   7   5       23.12        6.43     19.27 o
  -7   7   5      172.36      179.43     30.48 o
  -6   7   5      443.06      454.73     27.16 o
  -5   7   5     2727.80     2766.27     86.10 o
  -4   7   5      265.09      299.06     17.61 o
  -3   7   5      352.53      362.39     16.98 o
  -2   7   5      722.69      705.56     21.09 o
  -1   7   5       78.99       85.84     10.69 o
   0   7   5      365.07      378.52     15.76 o
   1   7   5       53.68       31.24      9.53 o
   2   7   5       28.58       28.15     10.45 o
   3   7   5     1159.28     1226.89     80.01 o
   4   7   5       59.64       66.83     19.62 o
   5   7   5      638.79      669.10     38.13 o
   6   7   5       68.90       68.23     23.44 o
   7   7   5      463.75      464.68     50.77 o
   8   7   5       27.15       15.93     32.08 o
  -8   8   5        5.08      -12.66     19.63 o
  -7   8   5      152.06      164.52     23.87 o
  -6   8   5       51.03       45.44     18.95 o
  -5   8   5      598.67      556.88     29.02 o
  -4   8   5        3.70        4.02     17.86 o
  -3   8   5     1257.46     1257.91     35.82 o
  -2   8   5      220.67      253.71     19.98 o
  -1   8   5     1068.19     1132.78     33.05 o
   0   8   5     1367.89     1314.67     36.31 o
   1   8   5     1760.78     1739.86     60.15 o
   2   8   5        9.91        4.51     19.81 o
   3   8   5     1011.88     1051.22     77.05 o
   4   8   5       24.29       -4.63     18.22 o
   5   8   5      797.82      743.05     52.59 o
   6   8   5      454.61      448.16     37.26 o
   7   8   5      124.46       86.55     53.22 o
  -6   9   5       11.57      -16.21     25.01 o
  -5   9   5       80.84      103.91     37.43 o
  -4   9   5       80.41       84.83     24.07 o
  -3   9   5      174.07      164.99     20.34 o
  -2   9   5      165.91      151.40     20.80 o
  -1   9   5       76.00       56.86     19.81 o
   0   9   5     1088.63     1134.86     44.51 o
   1   9   5      894.41      907.13     63.50 o
   2   9   5        4.91        4.84     18.18 o
   3   9   5       81.42       68.55     22.03 o
   4   9   5       35.47       26.82     22.50 o
   5   9   5      188.38      170.47     29.07 o
   6   9   5       12.62        1.08     23.43 o
  -5  10   5        6.00      -35.47     24.50 o
  -4  10   5        8.12      -21.96     21.77 o
  -3  10   5        1.01      -21.91     30.95 o
  -2  10   5        0.23      -28.11     18.74 o
  -1  10   5        1.49       -9.24     15.06 o
   0  10   5        1.17        4.37     18.38 o
   1  10   5        0.41       -1.91     15.73 o
   2  10   5      575.04      636.94     39.86 o
   3  10   5       49.71       61.68     36.29 o
   4  10   5      432.77      383.50     76.42 o
   5  10   5       26.12      -11.08     21.11 o
  -3  11   5        9.44        0.42     37.69 o
  -2  11   5      463.74      493.92     50.83 o
  -1  11   5        8.89       10.29     18.23 o
   0  11   5      175.71      186.06     34.04 o
   1  11   5        2.13      -15.84     24.61 o
   2  11   5      100.89       65.50     25.24 o
 -10   0   6      276.01      312.12     45.17 o
  -8   0   6      110.93       83.27     26.17 o
  -6   0   6        3.24        9.77     10.10 o
  -4   0   6    18341.01    18537.15    406.44 o
  -2   0   6    11938.92    11687.03    255.77 o
   0   0   6     8857.40     9894.39    225.03 o
   2   0   6    22812.45    23066.17    645.38 o
   4   0   6       53.37       43.43      8.34 o
   6   0   6      264.60      243.30     23.49 o
   8   0   6     2879.79     2958.70    104.99 o
  10   0   6      156.93      171.74     41.74 o
 -11   1   6       32.03       31.93     24.34 o
 -10   1   6      595.49      580.54     47.45 o
  -9   1   6        0.13        2.89     16.28 o
  -8   1   6      317.20      392.94     29.32 o
  -7   1   6     1345.59     1216.97     26.76 o
  -6   1   6     2384.38     2394.86     38.47 o
  -5   1   6     2564.69     2503.80     45.09 o
  -4   1   6     3932.99     4212.11     77.44 o
  -3   1   6     3327.75     3391.02     51.18 o
  -2   1   6      115.78      109.63     12.67 o
  -1   1   6     2767.73     2734.24     80.32 o
   0   1   6      626.05      547.06     25.73 o
   1   1   6     2075.98     2115.62     77.99 o
   2   1   6     4240.26     4344.94     46.72 o
   3   1   6      543.87      523.96     11.68 o
   4   1   6     2436.51     2511.50     33.13 o
   5   1   6     1266.80     1202.92     22.21 o
   6   1   6      857.52      864.90     22.00 o
   7   1   6     1239.70     1314.21     37.61 o
   8   1   6       13.56       66.12     18.32 o
   9   1   6      229.99      215.18     27.14 o
  10   1   6        8.41      -12.76     19.89 o
 -10   2   6      103.20      131.34     24.63 o
  -9   2   6      604.64      682.84     36.60 o
  -8   2   6        0.19       27.88     12.87 o
  -7   2   6      456.58      486.36     28.34 o
  -6   2   6      577.01      547.80     31.60 o
  -5   2   6     2575.59     2674.03     47.93 o
  -4   2   6     1617.11     1584.88     35.06 o
  -3   2   6      514.03      466.61     15.09 o
  -2   2   6     1508.70     1495.71     26.64 o
  -1   2   6     4698.24     4830.13     62.11 o
   0   2   6     9754.37     9915.58    127.25 o
   1   2   6     5125.50     5245.24     70.35 o
   2   2   6     2312.05     2309.67     28.63 o
   3   2   6     9359.84    10184.74    102.90 o
   4   2   6     1585.05     1495.38     24.05 o
   5   2   6      442.95      371.15     15.52 o
   6   2   6      936.73      912.92     23.97 o
   7   2   6     1416.97     1425.49     39.50 o
   8   2   6      541.78      538.70     31.21 o
   9   2   6       80.97       46.30     19.40 o
  10   2   6       33.25       26.49     23.22 o
 -10   3   6        0.57       56.34     23.21 o
  -9   3   6      204.53      209.23     46.16 o
  -8   3   6       25.24       20.31     13.15 o
  -7   3   6      514.18      489.97     22.82 o
  -6   3   6      271.67      269.27     17.60 o
  -5   3   6      337.73      328.63     16.81 o
  -4   3   6      994.23     1011.74     24.79 o
  -3   3   6     1111.90     1005.07     26.65 o
  -2   3   6     2704.55     3025.84     42.22 o
  -1   3   6     3397.33     3210.26     38.28 o
   0   3   6      724.54      699.51     17.61 o
   1   3   6    16729.90    16854.54    183.52 o
   2   3   6     2898.48     3145.75     37.91 o
   3   3   6      389.46      412.16     12.89 o
   4   3   6      356.20      329.13     10.34 o
   5   3   6      419.98      385.26     21.87 o
   6   3   6      196.02      201.42     15.43 o
   7   3   6        3.30      -16.23     10.82 o
   8   3   6       26.02       25.23     16.53 o
   9   3   6       95.74       56.96     19.33 o
  10   3   6       42.55       52.73     26.92 o
 -10   4   6       42.54       61.57     35.62 o
  -9   4   6     1266.68     1416.94     41.57 o
  -8   4   6      453.72      491.62     26.54 o
  -7   4   6      147.72      162.30     16.67 o
  -6   4   6      628.79      585.64     23.96 o
  -5   4   6     2975.90     2984.89     47.44 o
  -4   4   6        3.55       10.37     29.22 o
  -3   4   6      258.32      190.34      9.20 o
  -2   4   6        1.41       -6.42      4.28 o
  -1   4   6      222.82      215.93     11.03 o
   0   4   6      106.12      166.73     11.91 o
   1   4   6     1897.13     1912.60     25.24 o
   2   4   6       17.97       28.58      6.50 o
   3   4   6    10114.67    10251.93    106.52 o
   4   4   6      146.72      169.94     13.74 o
   5   4   6      871.86      878.24     26.50 o
   6   4   6      673.85      622.86     21.87 o
   7   4   6      500.88      511.88     24.31 o
   8   4   6      109.66      125.43     19.68 o
   9   4   6      206.20      194.17     24.87 o
  10   4   6       54.73       36.82     22.30 o
 -10   5   6      151.76       97.60     40.70 o
  -9   5   6      221.10      236.58     30.10 o
  -8   5   6      241.69      228.87     27.32 o
  -7   5   6      186.92      186.81     22.09 o
  -6   5   6      395.12      394.20     23.31 o
  -5   5   6      456.91      438.75     34.25 o
  -4   5   6        6.02       12.54      9.35 o
  -3   5   6     5045.32     4904.44     80.50 o
  -2   5   6      863.46      822.38     20.18 o
  -1   5   6     1204.71     1234.45     25.99 o
   0   5   6       42.02       23.35      7.33 o
   1   5   6       12.84       -0.96      4.96 o
   2   5   6     1127.55     1159.64     31.93 o
   3   5   6     2326.46     2249.16     59.94 o
   4   5   6        2.47      -11.99      7.99 o
   5   5   6       11.89       -5.19      9.47 o
   6   5   6      755.65      815.90     25.15 o
   7   5   6     1124.32     1097.11     30.67 o
   8   5   6        2.32       -5.46     15.94 o
   9   5   6      573.63      541.42     34.04 o
  -9   6   6       13.33       -5.42     20.40 o
  -8   6   6       10.87      -23.78     18.54 o
  -7   6   6      207.31      162.41     21.03 o
  -6   6   6       13.39        8.35     14.62 o
  -5   6   6      682.62      625.94     27.93 o
  -4   6   6     3925.74     3896.29     73.16 o
  -3   6   6       27.68       16.49      9.73 o
  -2   6   6      675.55      671.93     26.15 o
  -1   6   6      321.56      319.18     14.35 o
   0   6   6     2033.73     2057.89     34.34 o
   1   6   6     2593.90     2706.06     51.40 o
   2   6   6       99.47      100.43     11.86 o
   3   6   6        2.85        6.28      8.91 o
   4   6   6      238.59      265.84     16.05 o
   5   6   6      437.67      422.15     19.45 o
   6   6   6        0.26      -13.56     11.68 o
   7   6   6      142.85      174.36     19.26 o
   8   6   6      869.41      955.21     32.18 o
   9   6   6      169.51      176.52     26.13 o
  -8   7   6      589.56      600.12     33.79 o
  -7   7   6        2.49        7.66     16.12 o
  -6   7   6      291.88      306.09     25.82 o
  -5   7   6        5.62        8.73     15.00 o
  -4   7   6     3055.13     3122.52     51.41 o
  -3   7   6      668.09      661.31     21.66 o
  -2   7   6       51.57       66.70     11.17 o
  -1   7   6       30.73       24.48      9.64 o
   0   7   6      195.93      210.63     13.62 o
   1   7   6      650.53      602.60     21.07 o
   2   7   6      387.15      374.55     20.94 o
   3   7   6      525.49      577.89     26.65 o
   4   7   6     1071.85     1110.55     66.27 o
   5   7   6       83.09       69.40     21.45 o
   6   7   6      330.27      338.95     31.70 o
   7   7   6       16.07       45.93     24.08 o
   8   7   6      575.72      633.26     47.04 o
  -7   8   6       17.69       23.34     29.10 o
  -6   8   6      412.05      375.90     28.08 o
  -5   8   6       45.22       39.90     17.64 o
  -4   8   6      708.05      667.52     29.27 o
  -3   8   6      716.52      713.35     23.72 o
  -2   8   6     1130.71     1156.35     34.17 o
  -1   8   6      101.91      107.15     23.68 o
   0   8   6     1924.52     1893.81     63.71 o
   1   8   6      232.66      264.75     20.81 o
   2   8   6      534.40      556.39     26.49 o
   3   8   6        1.36      -14.56     17.33 o
   4   8   6       26.47        9.55     21.08 o
   5   8   6      314.77      299.03     31.42 o
   6   8   6      331.72      344.58     34.34 o
   7   8   6       46.69       20.42     23.84 o
  -6   9   6      189.59      139.49     43.92 o
  -5   9   6       40.82       55.23     47.61 o
  -4   9   6        1.00      -20.87     33.33 o
  -3   9   6       48.33       23.55     16.17 o
  -2   9   6      146.54      122.32     23.34 o
  -1   9   6        7.71       11.69     17.45 o
   0   9   6        1.66       18.98     15.28 o
   1   9   6      878.96      887.44     61.08 o
   2   9   6     1003.84      957.76     44.42 o
   3   9   6      103.05       64.08     23.02 o
   4   9   6      131.49      112.74     24.88 o
   5   9   6        0.22      -31.10     20.73 o
   6   9   6       37.06      -11.91     25.75 o
  -5  10   6       13.29      -24.16     25.29 o
  -4  10   6       53.29       34.89     33.02 o
  -3  10   6       46.14       19.00     19.41 o
  -2  10   6       80.09       35.02     21.25 o
  -1  10   6        0.21      -22.76     15.17 o
   0  10   6       36.12       29.92     17.28 o
   1  10   6      623.26      606.03     30.85 o
   2  10   6       43.19       32.23     21.02 o
   3  10   6      201.90      206.76     30.06 o
   4  10   6       31.00       44.50     24.03 o
  -2  11   6       20.61       21.73     18.26 o
  -1  11   6      203.14      211.79     25.21 o
   0  11   6       88.87       97.92     23.99 o
   1  11   6       76.12       40.09     24.27 o
   2  11   6        0.46      -12.67     22.77 o
 -11   0   7       80.68       37.79     35.51 o
  -9   0   7       87.41      140.90     32.92 o
  -7   0   7        1.40       12.56     12.33 o
  -5   0   7     3053.56     2912.84     77.05 o
  -3   0   7    19671.31    18244.31    395.75 o
  -1   0   7     1240.64     1181.84     39.46 o
   1   0   7      328.24      233.00     20.04 o
   3   0   7     2301.64     2334.93     47.53 o
   5   0   7      116.60      121.75     11.11 o
   7   0   7     1441.92     1461.68     58.88 o
   9   0   7     2007.01     1963.78     86.29 o
 -11   1   7      227.96      233.72     44.91 o
 -10   1   7       23.04       12.00     27.83 o
  -9   1   7      844.79      887.06     40.89 o
  -8   1   7      837.46      847.17     28.76 o
  -7   1   7      655.70      660.36     20.27 o
  -6   1   7      268.36      262.52     16.27 o
  -5   1   7     3003.31     2826.19     49.51 o
  -4   1   7     5292.95     5491.25     79.43 o
  -3   1   7     1383.61     1316.68     26.18 o
  -2   1   7      108.34      130.74      9.89 o
  -1   1   7      351.60      288.40     12.93 o
   0   1   7       40.37       16.38      7.70 o
   1   1   7     5145.91     5326.22    124.82 o
   2   1   7      187.07      182.06      7.36 o
   3   1   7     3386.24     3437.98     40.19 o
   4   1   7     1460.01     1385.10     22.50 o
   5   1   7       73.10       58.46      8.38 o
   6   1   7        1.29       -0.87     11.46 o
   7   1   7     1782.84     1800.48     45.26 o
   8   1   7     1434.55     1402.55     42.38 o
   9   1   7        1.99      -11.66     19.90 o
  10   1   7        0.78      -30.28     20.19 o
 -10   2   7      189.18      215.50     29.25 o
  -9   2   7       46.75       33.26     18.39 o
  -8   2   7     1503.19     1543.57     39.90 o
  -7   2   7     1106.60     1064.89     42.51 o
  -6   2   7     2106.16     2133.80     43.51 o
  -5   2   7     1487.65     1394.30     31.83 o
  -4   2   7        7.00       -7.90      6.66 o
  -3   2   7      794.59      715.93     18.81 o
  -2   2   7     1439.55     1439.37     43.46 o
  -1   2   7     7319.41     7237.39     83.29 o
   0   2   7      694.37      654.19     14.67 o
   1   2   7     1062.41      926.87     23.57 o
   2   2   7     1923.67     1934.63     29.35 o
   3   2   7     3438.68     3767.17     49.98 o
   4   2   7     2201.53     2314.36     36.07 o
   5   2   7        6.36        4.34      8.27 o
   6   2   7     2190.60     2268.37     39.58 o
   7   2   7      340.95      365.58     23.58 o
   8   2   7       88.89       91.29     19.16 o
   9   2   7      365.80      303.73     26.83 o
  10   2   7       69.18       37.77     22.18 o
 -10   3   7      934.05      891.06     43.87 o
  -9   3   7       24.26       37.55     20.03 o
  -8   3   7        4.58       25.64     13.48 o
  -7   3   7     1751.74     1832.85     68.37 o
  -6   3   7      558.27      597.74     25.81 o
  -5   3   7      473.12      433.63     21.49 o
  -4   3   7     1917.27     1812.40     35.68 o
  -3   3   7     2703.17     2800.92     46.04 o
  -2   3   7     1704.97     1416.16     35.46 o
  -1   3   7       36.45       32.90      5.08 o
   0   3   7     9692.03    10085.26    176.03 o
   1   3   7     1630.64     1533.20     30.28 o
   2   3   7     7565.85     7934.19     83.34 o
   3   3   7     1255.91     1202.40     20.35 o
   4   3   7      216.46      213.87     12.76 o
   5   3   7      969.36      917.59     22.81 o
   6   3   7       28.63        7.28     11.09 o
   7   3   7        5.05      -21.03     14.02 o
   8   3   7       22.56        2.56     19.08 o
   9   3   7        0.59      -16.01     17.92 o
  10   3   7      322.43      344.90     31.49 o
 -10   4   7      635.32      669.00     59.80 o
  -9   4   7      698.27      731.43     39.19 o
  -8   4   7      790.15      853.78     30.96 o
  -7   4   7       39.23       37.58     12.52 o
  -6   4   7      435.54      443.58     20.73 o
  -5   4   7        7.42       15.63      9.99 o
  -4   4   7     1286.94     1166.09     25.21 o
  -3   4   7        8.42       -1.76      5.43 o
  -2   4   7     1151.14     1144.73     18.95 o
  -1   4   7     1299.36     1173.60     24.75 o
   0   4   7      210.55      215.30      9.07 o
   1   4   7      605.60      541.42     14.43 o
   2   4   7    19492.66    19633.12    193.78 o
   3   4   7     1565.73     1727.30     27.07 o
   4   4   7     1674.38     1634.01     30.96 o
   5   4   7      331.47      343.71     17.43 o
   6   4   7      120.11      141.06     14.40 o
   7   4   7        0.69       -6.35     11.57 o
   8   4   7      971.50      929.05     40.54 o
   9   4   7        1.81      -24.45     17.55 o
  -9   5   7      378.71      460.34     38.21 o
  -8   5   7      102.10      138.50     23.87 o
  -7   5   7      241.96      254.24     27.51 o
  -6   5   7       50.20       37.70     15.29 o
  -5   5   7      688.25      695.12     27.67 o
  -4   5   7     3695.31     3592.40     66.89 o
  -3   5   7      267.37      273.26     14.30 o
  -2   5   7     2748.02     2859.90     43.47 o
  -1   5   7      506.44      511.47     16.10 o
   0   5   7       99.13      103.60      9.55 o
   1   5   7      844.53      819.14     15.77 o
   2   5   7       27.00       22.25      7.27 o
   3   5   7       14.21       21.50      7.62 o
   4   5   7      400.60      403.61     16.82 o
   5   5   7      598.26      594.06     21.01 o
   6   5   7      348.72      369.47     21.55 o
   7   5   7       87.44      109.72     16.41 o
   8   5   7      725.57      736.45     36.28 o
   9   5   7        6.54        0.14     19.41 o
  -9   6   7      169.13      114.58     25.29 o
  -8   6   7      125.87      113.59     24.38 o
  -7   6   7       11.27      -24.42     25.51 o
  -6   6   7      192.07      237.45     27.99 o
  -5   6   7     2046.23     2095.31    153.58 o
  -4   6   7       26.15       52.36     12.20 o
  -3   6   7     2953.21     2990.42     48.67 o
  -2   6   7       59.04       44.79      9.96 o
  -1   6   7      256.08      271.61     14.04 o
   0   6   7      508.25      501.66     16.97 o
   1   6   7      887.25      850.63     30.55 o
   2   6   7      230.22      249.27     15.63 o
   3   6   7      663.42      659.09     39.69 o
   4   6   7        3.75       -3.90     12.08 o
   5   6   7      263.68      261.07     21.00 o
   6   6   7      381.59      374.52     21.17 o
   7   6   7     1256.58     1230.27     38.43 o
   8   6   7       66.72       80.66     21.15 o
  -8   7   7       49.07       33.35     22.57 o
  -7   7   7      211.20      224.33     25.79 o
  -6   7   7      634.52      609.22     30.55 o
  -5   7   7     1413.69     1446.82     51.99 o
  -4   7   7      922.91      962.21     26.63 o
  -3   7   7      471.84      470.22     30.35 o
  -2   7   7        0.13      -13.47      9.40 o
  -1   7   7      270.92      285.85     15.46 o
   0   7   7      164.33      188.87     28.78 o
   1   7   7       71.17       71.81     11.30 o
   2   7   7      436.50      424.38     20.06 o
   3   7   7      799.31      874.26     32.43 o
   4   7   7       73.05       34.58     16.72 o
   5   7   7     1083.07     1056.03     57.60 o
   6   7   7       55.40       27.23     22.14 o
   7   7   7      382.77      474.82     71.85 o
   8   7   7        4.17      -20.82     23.63 o
  -7   8   7      147.99      134.94     23.25 o
  -6   8   7      401.88      425.51     29.99 o
  -5   8   7       58.27       61.54     18.29 o
  -4   8   7       94.90       89.35     18.25 o
  -3   8   7     1623.95     1710.54     63.66 o
  -2   8   7      356.81      385.38     28.55 o
  -1   8   7      345.57      349.96     20.07 o
   0   8   7      190.29      211.69     23.30 o
   1   8   7     1975.42     2092.61     48.50 o
   2   8   7      706.05      740.04     29.46 o
   3   8   7       19.96      -17.41     15.81 o
   4   8   7       99.03       62.23     21.79 o
   5   8   7      135.81      139.38     26.64 o
   6   8   7      109.51       87.38     26.26 o
   7   8   7        3.98      -31.93     22.44 o
  -6   9   7       66.64       48.98     28.76 o
  -5   9   7      122.98      101.79     26.61 o
  -4   9   7        1.26       12.13     23.23 o
  -3   9   7        0.59      -18.11     16.99 o
  -2   9   7       48.85       41.78     19.93 o
  -1   9   7      121.86      103.95     22.35 o
   0   9   7      725.49      764.73     35.90 o
   1   9   7      425.15      439.39     27.23 o
   2   9   7       26.54       15.76     22.64 o
   3   9   7      513.27      521.74     35.42 o
   4   9   7       10.29        4.81     20.59 o
   5   9   7       39.56        9.42     23.23 o
   6   9   7       54.18       26.07     24.50 o
  -5  10   7      122.37       87.53     42.57 o
  -4  10   7       46.38       64.38     35.51 o
  -3  10   7        2.89      -26.75     17.84 o
  -2  10   7        7.04      -16.92     19.61 o
  -1  10   7       63.69       63.58     18.64 o
   0  10   7      115.60       92.22     29.17 o
   1  10   7      181.33      201.85     22.63 o
   2  10   7      487.34      474.81     39.16 o
   3  10   7      115.07      110.32     27.98 o
   4  10   7       73.70       52.33     25.07 o
  -2  11   7      238.91      268.20     31.82 o
  -1  11   7        5.37      -34.84     25.91 o
   0  11   7        8.65      -13.22     17.75 o
   1  11   7       24.33       35.08     25.19 o
 -10   0   8      333.32      378.05     50.36 o
  -8   0   8       90.89       54.72     25.34 o
  -6   0   8      658.74      637.17     30.89 o
  -4   0   8    14050.32    13891.93    312.26 o
  -2   0   8       46.51       48.28     11.42 o
   0   0   8      294.35      346.39     26.17 o
   2   0   8     5390.76     5350.20     91.56 o
   4   0   8       10.49        7.70     10.32 o
   6   0   8       32.43       25.98     20.97 o
   8   0   8     6755.79     6496.12    183.91 o
  10   0   8      150.47      182.85     44.24 o
 -10   1   8      982.74      990.96     46.02 o
  -9   1   8      207.46      297.25     29.28 o
  -8   1   8      401.35      441.95     22.49 o
  -7   1   8       65.90       46.75     10.32 o
  -6   1   8      929.55      979.49     27.70 o
  -5   1   8      834.18      776.12     22.65 o
  -4   1   8     1576.76     1464.81     30.48 o
  -3   1   8     1227.78     1183.57     32.92 o
  -2   1   8       23.08       12.97      6.42 o
  -1   1   8      904.12      841.65     24.12 o
   0   1   8      355.97      406.44     19.23 o
   1   1   8      348.47      364.21     22.65 o
   2   1   8     3197.84     3321.46     38.60 o
   3   1   8     7745.73     8258.71     86.06 o
   4   1   8     4640.13     4742.20     54.83 o
   5   1   8      215.92      221.29     11.57 o
   6   1   8      463.91      463.67     20.46 o
   7   1   8      768.53      791.41     30.76 o
   8   1   8      475.26      528.88     28.76 o
   9   1   8      182.24      178.54     28.24 o
  10   1   8        8.94        9.75     22.98 o
 -10   2   8        2.04        2.10     20.59 o
  -9   2   8      128.41      185.76     38.83 o
  -8   2   8      158.16      197.09     20.49 o
  -7   2   8     1468.28     1540.91     44.64 o
  -6   2   8     1087.91     1103.00     30.38 o
  -5   2   8       50.48       31.66      9.50 o
  -4   2   8      313.25      331.28     14.84 o
  -3   2   8      422.89      405.48     14.59 o
  -2   2   8     6392.57     6381.30     87.50 o
  -1   2   8     1771.88     1933.31     33.65 o
   0   2   8     1099.58     1085.60     24.36 o
   1   2   8     7306.63     7644.58    123.96 o
   2   2   8      109.04      133.13     16.83 o
   3   2   8      394.10      410.48     13.84 o
   4   2   8      276.21      289.37     12.96 o
   5   2   8     2345.83     2434.78     41.13 o
   6   2   8      450.77      440.47     17.88 o
   7   2   8      182.06      143.44     18.65 o
   8   2   8        5.31      -21.83     14.78 o
   9   2   8        6.71        1.51     18.42 o
  10   2   8      338.93      305.94     34.02 o
 -10   3   8        4.53       -0.73     18.87 o
  -9   3   8        3.67        4.40     17.34 o
  -8   3   8       81.18       69.17     16.83 o
  -7   3   8        1.58       27.32     12.42 o
  -6   3   8      423.51      435.39     20.33 o
  -5   3   8       81.33       66.04     11.34 o
  -4   3   8      351.40      308.73     15.61 o
  -3   3   8     7261.58     7292.99    101.02 o
  -2   3   8     7208.78     7539.46     99.19 o
  -1   3   8      645.54      493.90     12.97 o
   0   3   8     1043.66     1032.58     24.25 o
   1   3   8     8025.13     8214.20     95.97 o
   2   3   8       45.44       51.27      6.72 o
   3   3   8      276.08      273.07     10.75 o
   4   3   8       17.03       21.03      8.10 o
   5   3   8       10.03       -7.40      8.42 o
   6   3   8      140.20      127.68     13.43 o
   7   3   8        6.98       -4.89     14.46 o
   8   3   8      112.27      110.60     20.54 o
   9   3   8      557.13      574.56     31.67 o
  10   3   8       64.88       54.55     37.26 o
 -10   4   8       15.88       36.45     33.85 o
  -9   4   8     1138.52     1201.41     48.34 o
  -8   4   8      460.15      428.57     30.96 o
  -7   4   8        6.12        6.34     11.14 o
  -6   4   8      416.57      388.46     19.85 o
  -5   4   8     2178.38     2024.69     41.56 o
  -4   4   8      525.58      449.64     17.79 o
  -3   4   8      221.68      247.41     11.34 o
  -2   4   8       75.54       71.69      7.84 o
  -1   4   8     2456.64     2340.15     73.34 o
   0   4   8     7067.95     7251.06     94.83 o
   1   4   8      159.58      152.36     17.26 o
   2   4   8     7086.69     7361.87     80.42 o
   3   4   8    11138.44    11157.73    116.24 o
   4   4   8       78.76       76.88     12.72 o
   5   4   8      519.02      481.84     18.92 o
   6   4   8        6.09        2.00     10.69 o
   7   4   8      729.75      710.68     31.11 o
   8   4   8        2.21      -20.80     16.18 o
   9   4   8       72.54       34.76     20.25 o
  -9   5   8      203.41      205.01     28.98 o
  -8   5   8      786.77      830.32     40.93 o
  -7   5   8      209.73      243.69     40.86 o
  -6   5   8       17.44        7.18     15.73 o
  -5   5   8     3585.09     3472.48     78.93 o
  -4   5   8       91.43      119.84     16.33 o
  -3   5   8     1044.95      994.69     24.43 o
  -2   5   8     1738.83     1702.32     35.40 o
  -1   5   8       12.72        1.05      7.50 o
   0   5   8      753.41      770.87     19.70 o
   1   5   8      471.02      486.03     15.02 o
   2   5   8      935.87      894.92     23.70 o
   3   5   8      326.23      323.98     18.46 o
   4   5   8      163.02      137.91     13.21 o
   5   5   8        5.41        4.07     10.90 o
   6   5   8      442.43      444.80     20.83 o
   7   5   8     1159.14     1181.00     33.72 o
   8   5   8        0.50       -6.46     17.47 o
   9   5   8      365.43      322.84     29.82 o
  -9   6   8       16.30       20.40     22.98 o
  -8   6   8        5.81       26.24     21.22 o
  -7   6   8      268.75      297.31     29.17 o
  -6   6   8      113.24       99.74     18.75 o
  -5   6   8      122.92      160.03     20.47 o
  -4   6   8     2028.53     1973.02     38.19 o
  -3   6   8      277.14      305.37     16.41 o
  -2   6   8     2972.60     3061.23     47.60 o
  -1   6   8      205.16      240.92     20.65 o
   0   6   8      273.11      261.58     17.14 o
   1   6   8       49.59       29.25     11.35 o
   2   6   8      231.76      230.95     16.91 o
   3   6   8      697.09      664.93     26.77 o
   4   6   8      641.79      613.83     32.80 o
   5   6   8      773.05      731.16     32.61 o
   6   6   8      537.38      529.87     23.14 o
   7   6   8       17.58       18.99     14.40 o
   8   6   8      558.49      551.50     31.72 o
  -8   7   8      573.96      559.83     39.02 o
  -7   7   8       31.65       19.72     18.90 o
  -6   7   8      406.90      432.75     27.39 o
  -5   7   8      285.63      284.14     42.86 o
  -4   7   8      766.44      769.49     35.48 o
  -3   7   8        1.82      -14.09      9.40 o
  -2   7   8      102.13       95.82     12.72 o
  -1   7   8     1005.93     1046.07     30.15 o
   0   7   8        7.59       12.05     10.80 o
   1   7   8       64.60       46.81     11.34 o
   2   7   8     2504.91     2497.67     45.61 o
   3   7   8      149.91      169.37     23.52 o
   4   7   8      140.14      149.48     19.33 o
   5   7   8       57.23       35.12     16.32 o
   6   7   8      676.84      697.81     41.25 o
   7   7   8        9.51       18.96     22.69 o
   8   7   8       83.21       22.92     26.14 o
  -7   8   8       48.52       33.90     27.57 o
  -6   8   8        5.19      -16.17     16.82 o
  -5   8   8      117.17       67.39     19.44 o
  -4   8   8      508.39      485.60     22.15 o
  -3   8   8      424.56      402.76     20.20 o
  -2   8   8      508.02      478.76     22.98 o
  -1   8   8      390.33      416.19     25.11 o
   0   8   8     1139.49     1131.03     34.54 o
   1   8   8       16.80       35.47     14.85 o
   2   8   8      114.82      153.23     23.88 o
   3   8   8      117.84      107.14     30.22 o
   4   8   8      373.19      373.08     39.92 o
   5   8   8      414.61      400.07     33.91 o
   6   8   8        2.02      -25.94     20.72 o
   7   8   8        1.85      -24.57     26.32 o
  -6   9   8       48.94       52.07     27.95 o
  -5   9   8       45.54       27.24     24.30 o
  -4   9   8      386.72      346.87     35.64 o
  -3   9   8      150.43      176.35     24.76 o
  -2   9   8       42.80       43.79     20.01 o
  -1   9   8      800.05      786.21     37.28 o
   0   9   8        8.92        3.79     15.10 o
   1   9   8      439.64      449.89     27.33 o
   2   9   8      184.87      216.85     47.87 o
   3   9   8        9.50       -1.21     19.83 o
   4   9   8      536.21      552.37     38.28 o
   5   9   8       26.71       12.04     21.33 o
   6   9   8       19.12        0.16     24.62 o
  -4  10   8      303.55      335.28     51.71 o
  -3  10   8       49.10       36.10     22.10 o
  -2  10   8        0.32      -17.20     19.66 o
  -1  10   8        2.05      -16.62     18.69 o
   0  10   8        7.58       -3.72     16.59 o
   1  10   8      849.05      863.20     58.15 o
   2  10   8       15.58        0.52     22.10 o
   3  10   8      208.53      218.02     32.66 o
   4  10   8      184.00      138.12     28.24 o
  -1  11   8       24.79       11.10     19.46 o
   0  11   8        5.79       -4.63     18.21 o
   1  11   8       43.65       37.58     24.61 o
  -9   0   9       23.70       17.96     26.27 o
  -7   0   9        2.28      -16.94     11.62 o
  -5   0   9     3649.14     3245.10     96.47 o
  -3   0   9    25014.49    24229.32    521.40 o
  -1   0   9        9.23        8.41     11.53 o
   1   0   9     8565.64     8804.03    207.48 o
   3   0   9        9.30        3.79      7.86 o
   5   0   9     3177.77     3356.67     72.25 o
   7   0   9     1745.99     1824.42     77.26 o
   9   0   9     2061.40     2151.32     93.56 o
 -10   1   9      339.34      362.69     33.67 o
  -9   1   9     1285.87     1365.68     50.76 o
  -8   1   9      621.70      641.43     26.33 o
  -7   1   9     1539.62     1619.77     53.21 o
  -6   1   9     2300.84     2359.21     46.93 o
  -5   1   9      802.89      695.01     22.10 o
  -4   1   9      376.59      282.82     14.07 o
  -3   1   9     1841.18     1972.44     43.75 o
  -2   1   9     2190.59     2100.32     59.87 o
  -1   1   9      247.67      309.10     21.34 o
   0   1   9      296.60      286.85     22.17 o
   1   1   9     9451.27     9910.46    314.13 o
   2   1   9      115.77      118.34      7.69 o
   3   1   9     6482.94     6728.84     72.43 o
   4   1   9     3484.38     3598.80     44.56 o
   5   1   9     1238.28     1348.06     31.17 o
   6   1   9     1054.11     1093.83     32.78 o
   7   1   9      648.43      654.88     29.87 o
   8   1   9       56.28       54.95     19.92 o
   9   1   9        5.18       13.28     20.33 o
  10   1   9       87.18       72.87     27.23 o
 -10   2   9      292.58      426.77     68.79 o
  -9   2   9        0.18        0.79     17.49 o
  -8   2   9      775.00      819.83     29.63 o
  -7   2   9      620.21      606.91     24.52 o
  -6   2   9      560.62      593.69     22.51 o
  -5   2   9        1.81      -11.04      7.36 o
  -4   2   9     2153.44     2144.71     40.38 o
  -3   2   9     1344.49     1202.98     26.33 o
  -2   2   9     2065.98     2219.40     38.33 o
  -1   2   9    10757.63    10810.49    325.55 o
   0   2   9      854.11      828.00     42.75 o
   1   2   9      158.66      202.70     12.76 o
   2   2   9     1819.15     1772.47     33.45 o
   3   2   9       91.80      106.13      7.83 o
   4   2   9     3757.95     3736.68     52.34 o
   5   2   9       23.51       10.30      8.93 o
   6   2   9      488.50      457.60     18.99 o
   7   2   9        2.33      -19.47     13.83 o
   8   2   9        2.31      -22.36     15.46 o
   9   2   9      386.71      380.12     38.92 o
  10   2   9        9.52        4.38     24.38 o
 -10   3   9       63.59       50.32     22.75 o
  -9   3   9       20.38        7.06     14.65 o
  -8   3   9       71.88       75.51     15.68 o
  -7   3   9        9.91       13.96     11.06 o
  -6   3   9       15.43       -5.24      9.16 o
  -5   3   9      350.21      316.33     16.62 o
  -4   3   9     2041.04     1926.83     38.14 o
  -3   3   9       64.47       82.68     22.15 o
  -2   3   9    11854.39    11928.03    155.69 o
  -1   3   9        1.14       -3.48      5.43 o
   0   3   9     6817.87     6888.82    151.73 o
   1   3   9        0.63       -2.53      6.89 o
   2   3   9        3.07       -9.69      6.46 o
   3   3   9        8.23        2.09      6.12 o
   4   3   9        9.37        5.59      8.45 o
   5   3   9      145.98      161.94     14.31 o
   6   3   9       19.81       -4.76     10.22 o
   7   3   9       36.02       30.91     14.93 o
   8   3   9      711.03      685.44     32.67 o
   9   3   9       14.29       13.39     20.04 o
 -10   4   9      781.08      781.35     63.96 o
  -9   4   9      319.05      412.64     35.63 o
  -8   4   9      648.22      706.12     66.04 o
  -7   4   9      316.01      342.95     28.85 o
  -6   4   9       59.09       53.11     12.27 o
  -5   4   9      232.69      213.95     22.19 o
  -4   4   9      549.45      515.95     18.97 o
  -3   4   9      403.51      402.47     16.13 o
  -2   4   9        0.72       -5.12      7.75 o
  -1   4   9       31.05       29.35      8.96 o
   0   4   9     1470.81     1510.04     26.77 o
   1   4   9     1047.25     1098.27    156.26 o
   2   4   9     9113.52     8942.30    105.82 o
   3   4   9     1183.62     1233.76     29.01 o
   4   4   9     1193.30     1226.08     27.02 o
   5   4   9      106.74       95.82     12.07 o
   6   4   9      642.51      642.30     22.81 o
   7   4   9      146.71      139.33     19.33 o
   8   4   9      206.59      202.80     25.68 o
   9   4   9       45.73       18.90     20.44 o
  -9   5   9      352.58      400.83     36.85 o
  -8   5   9       11.61       35.67     18.68 o
  -7   5   9      514.11      535.37     32.75 o
  -6   5   9       45.38       24.35     15.93 o
  -5   5   9       11.76       19.07     16.77 o
  -4   5   9     4809.30     4744.52     96.53 o
  -3   5   9      480.97      457.58     23.13 o
  -2   5   9       76.12       83.63     11.41 o
  -1   5   9      435.27      399.74     17.79 o
   0   5   9      105.87      103.13     11.95 o
   1   5   9       97.68       99.54     12.45 o
   2   5   9     2939.19     2941.85     43.25 o
   3   5   9      196.54      200.18     13.65 o
   4   5   9      761.57      724.90     21.66 o
   5   5   9      436.64      450.40     19.63 o
   6   5   9      213.43      209.75     22.70 o
   7   5   9       38.63       11.21     13.59 o
   8   5   9      390.81      429.13     38.15 o
   9   5   9      186.66      142.34     25.02 o
  -9   6   9      411.18      483.93     40.49 o
  -8   6   9      341.33      379.48     35.57 o
  -7   6   9      354.30      427.30     33.78 o
  -6   6   9       91.30      105.92     20.44 o
  -5   6   9     2065.24     1972.35     57.24 o
  -4   6   9       10.88        7.33     10.44 o
  -3   6   9     1033.16     1022.69     42.13 o
  -2   6   9      154.92      158.69     13.45 o
  -1   6   9     1570.97     1598.85     44.89 o
   0   6   9     1017.43      964.84     41.60 o
   1   6   9        2.51       -7.95      9.83 o
   2   6   9      218.45      217.94     15.65 o
   3   6   9      422.80      472.12     24.75 o
   4   6   9      944.21      972.75     33.63 o
   5   6   9      151.46       98.98     18.19 o
   6   6   9        3.06       -7.73     14.82 o
   7   6   9     1467.05     1421.63     43.95 o
   8   6   9        2.06      -12.80     23.85 o
  -8   7   9       27.15       14.53     22.25 o
  -7   7   9      474.79      492.89     33.84 o
  -6   7   9       61.89       27.94     18.16 o
  -5   7   9     1107.37     1110.17     37.40 o
  -4   7   9      234.18      213.11     16.99 o
  -3   7   9      222.96      224.44     16.49 o
  -2   7   9      857.14      811.79     24.30 o
  -1   7   9      117.90      114.53     17.08 o
   0   7   9     1143.50     1115.88     40.82 o
   1   7   9       54.39       34.18     14.63 o
   2   7   9     1455.43     1433.24     44.59 o
   3   7   9     1888.64     1965.28     48.97 o
   4   7   9      153.30      100.04     18.32 o
   5   7   9      114.31      168.18     22.10 o
   6   7   9        0.29      -13.90     16.24 o
   7   7   9      291.74      253.09     32.18 o
  -7   8   9        1.34      -18.34     20.64 o
  -6   8   9        4.36       -4.50     17.87 o
  -5   8   9       32.14       20.50     19.59 o
  -4   8   9       35.70       31.82     13.50 o
  -3   8   9     1142.05     1153.15     34.07 o
  -2   8   9       62.54       54.43     13.95 o
  -1   8   9       34.23       52.58     13.83 o
   0   8   9      414.57      422.47     22.78 o
   1   8   9      818.10      825.15     26.80 o
   2   8   9        5.93       -7.11     16.11 o
   3   8   9      364.17      349.54     31.99 o
   4   8   9      313.03      338.05     49.32 o
   5   8   9       89.26       46.19     21.90 o
   6   8   9      110.21       83.91     24.77 o
  -6   9   9       59.10        0.20     62.61 o
  -5   9   9       37.26       -3.28     42.94 o
  -4   9   9       75.14       74.34     30.32 o
  -3   9   9      186.13      269.27     53.84 o
  -2   9   9     1313.90     1426.97     72.17 o
  -1   9   9        0.39       12.58     19.48 o
   0   9   9      456.89      444.81     26.23 o
   1   9   9      610.97      627.51     30.26 o
   2   9   9       14.54       24.60     20.22 o
   3   9   9      211.97      218.15     29.67 o
   4   9   9       11.89       -9.64     20.32 o
   5   9   9       75.95       59.22     23.11 o
  -4  10   9       34.56       49.01     34.06 o
  -3  10   9      195.84      210.43     28.92 o
  -2  10   9       91.37       64.23     24.67 o
  -1  10   9        7.42      -18.56     21.39 o
   0  10   9      140.13      162.37     48.52 o
   1  10   9       53.26       57.90     22.52 o
   2  10   9      347.35      308.07     32.61 o
   3  10   9      101.27       67.20     27.47 o
 -10   0  10      348.31      444.10     53.37 o
  -8   0  10        2.25        3.82     13.95 o
  -6   0  10     2240.97     2179.64     53.70 o
  -4   0  10    10994.61    10746.52    249.22 o
  -2   0  10     3278.47     3325.06     91.17 o
   0   0  10      252.47      249.20     23.78 o
   2   0  10     1452.87     1437.29     53.89 o
   4   0  10     2915.82     3038.16     63.94 o
   6   0  10      115.87      141.72     21.97 o
   8   0  10     2093.80     2244.26     93.15 o
  10   0  10      310.89      353.76     54.30 o
 -10   1  10      694.52      672.75     38.97 o
  -9   1  10      229.73      314.27     30.47 o
  -8   1  10      965.24      974.78     40.21 o
  -7   1  10       44.24       60.91     13.20 o
  -6   1  10     2795.97     2854.80     53.77 o
  -5   1  10     1816.53     1722.92     36.85 o
  -4   1  10        2.42        1.14      8.99 o
  -3   1  10        7.51        2.65      7.82 o
  -2   1  10       34.11       40.70      8.86 o
  -1   1  10      271.07      356.51     23.83 o
   0   1  10      437.72      391.71     22.90 o
   1   1  10      661.15      750.91     27.72 o
   2   1  10     3980.90     4196.75     63.08 o
   3   1  10     2527.85     2655.06     34.82 o
   4   1  10     1130.54     1221.07     22.03 o
   5   1  10      262.78      290.22     14.58 o
   6   1  10      588.81      658.25     27.02 o
   7   1  10      216.68      230.53     33.93 o
   8   1  10      259.95      253.78     29.63 o
   9   1  10      262.91      264.45     32.33 o
  10   1  10        4.07      -13.28     22.52 o
 -10   2  10       35.57       47.46     23.62 o
  -9   2  10      756.05      752.48     38.57 o
  -8   2  10        0.88      -10.10     13.81 o
  -7   2  10      104.34      146.57     16.18 o
  -6   2  10       30.92       57.45     15.70 o
  -5   2  10        9.74        3.90      8.19 o
  -4   2  10      381.62      337.88     15.94 o
  -3   2  10        3.62       -0.69      6.90 o
  -2   2  10     3859.74     3366.77     96.92 o
  -1   2  10     2570.85     2735.63    101.77 o
   0   2  10      474.22      453.65     16.99 o
   1   2  10        3.84       -8.18      8.13 o
   2   2  10      187.50      200.66      9.26 o
   3   2  10     4445.70     4535.27     60.26 o
   4   2  10        7.10        5.06      7.80 o
   5   2  10      721.88      730.86     21.21 o
   6   2  10       14.56       -0.43     10.07 o
   7   2  10        1.26      -11.64     16.70 o
   8   2  10       17.38       12.94     23.77 o
   9   2  10        0.20       28.63     32.03 o
 -10   3  10       44.28       36.01     28.66 o
  -9   3  10      140.16      154.40     20.62 o
  -8   3  10      110.81      102.48     17.94 o
  -7   3  10        2.75       -8.72     10.69 o
  -6   3  10       41.86       28.40     14.18 o
  -5   3  10       97.66       86.60     12.56 o
  -4   3  10       60.14       40.93     10.03 o
  -3   3  10     7956.31     7825.53    123.94 o
  -2   3  10      494.60      482.92     51.52 o
  -1   3  10     4809.96     4709.34     82.74 o
   0   3  10     1082.82      994.73     21.56 o
   1   3  10      957.63      943.61     21.08 o
   2   3  10        2.00       -9.81      6.54 o
   3   3  10      613.62      614.23     15.75 o
   4   3  10      623.41      643.88     19.13 o
   5   3  10      254.94      270.13     15.64 o
   6   3  10        0.50       -8.70      9.54 o
   7   3  10      105.87       94.35     18.46 o
   8   3  10        0.90        7.02     17.48 o
   9   3  10      771.87      702.62     56.69 o
  -9   4  10      437.04      467.70     33.02 o
  -8   4  10      217.24      213.37     25.51 o
  -7   4  10      547.73      522.56     30.16 o
  -6   4  10      152.53      131.42     26.27 o
  -5   4  10     1240.42     1210.42     31.57 o
  -4   4  10       28.81       13.91      9.63 o
  -3   4  10      775.34      753.93     31.23 o
  -2   4  10     1442.60     1386.39     25.37 o
  -1   4  10        0.74       -2.85      5.41 o
   0   4  10      166.53      195.41     11.21 o
   1   4  10     1488.01     1497.99     27.75 o
   2   4  10        4.71       21.21      8.99 o
   3   4  10     3197.16     3239.67     43.29 o
   4   4  10       15.76       13.26      9.49 o
   5   4  10      109.29      136.67     14.09 o
   6   4  10       78.86       86.31     13.82 o
   7   4  10      741.36      763.00     31.80 o
   8   4  10        9.06        1.37     17.54 o
   9   4  10       24.02        6.68     20.31 o
  -9   5  10      476.69      493.54     38.25 o
  -8   5  10      583.88      635.78     37.14 o
  -7   5  10       57.21       67.16     20.62 o
  -6   5  10      177.67      170.04     22.79 o
  -5   5  10     2186.80     2148.20     58.66 o
  -4   5  10     1374.01     1252.88     41.70 o
  -3   5  10     1403.11     1369.39     37.30 o
  -2   5  10       19.24        9.32      9.90 o
  -1   5  10      158.05      188.64     15.18 o
   0   5  10      763.23      741.24     28.84 o
   1   5  10      151.87      151.28     14.62 o
   2   5  10      150.04      186.00     11.91 o
   3   5  10      970.13      975.14     24.74 o
   4   5  10     1074.26     1122.24     31.04 o
   5   5  10      117.60      131.93     15.19 o
   6   5  10      229.15      255.62     18.82 o
   7   5  10      446.87      419.01     22.52 o
   8   5  10      100.19       82.81     20.88 o
  -8   6  10      177.38      183.11     28.49 o
  -7   6  10      695.70      713.15     38.18 o
  -6   6  10      118.43      105.23     41.07 o
  -5   6  10       99.64      127.02     20.44 o
  -4   6  10     1638.29     1562.08     58.65 o
  -3   6  10       22.87       25.76     11.28 o
  -2   6  10      155.54      193.04     15.96 o
  -1   6  10      156.04      144.52     15.05 o
   0   6  10      848.66      841.95     47.81 o
   1   6  10      575.76      563.48     23.33 o
   2   6  10     1118.65     1143.59     33.93 o
   3   6  10      304.12      354.37     24.74 o
   4   6  10      273.59      229.30     21.12 o
   5   6  10      657.26      677.13     30.34 o
   6   6  10      356.33      413.69     48.82 o
   7   6  10        9.09        4.83     17.21 o
   8   6  10      250.74      255.44     84.26 o
  -8   7  10      604.40      588.69     39.93 o
  -7   7  10        2.43       10.52     19.21 o
  -6   7  10      196.34      167.18     24.78 o
  -5   7  10        3.39        8.74     16.25 o
  -4   7  10      406.11      410.20     20.25 o
  -3   7  10      119.91      109.52     14.05 o
  -2   7  10      106.06      105.29     15.20 o
  -1   7  10      381.25      364.84     20.49 o
   0   7  10      183.56      173.93     17.20 o
   1   7  10        3.42      -15.94     12.26 o
   2   7  10     1201.56     1253.78     36.08 o
   3   7  10      454.09      473.14     26.94 o
   4   7  10      448.73      535.10     29.34 o
   5   7  10        0.05       -4.98     16.93 o
   6   7  10      179.65      211.01     25.38 o
   7   7  10       15.68        2.66     18.79 o
  -7   8  10       12.11        0.49     21.57 o
  -6   8  10        0.88       -0.28     19.12 o
  -5   8  10       28.64        8.60     17.96 o
  -4   8  10      345.22      350.94     26.87 o
  -3   8  10      104.98      121.22     16.98 o
  -2   8  10      675.36      652.80     26.61 o
  -1   8  10       83.33       79.41     15.51 o
   0   8  10      421.27      420.40     22.95 o
   1   8  10        3.83        0.08     11.81 o
   2   8  10      428.64      431.00     31.69 o
   3   8  10      252.96      224.40     30.22 o
   4   8  10        0.12       -0.28     19.81 o
   5   8  10      104.10       91.43     24.66 o
   6   8  10        5.76      -10.33     20.52 o
  -6   9  10       47.93       27.83     31.25 o
  -5   9  10       61.97       56.69     34.06 o
  -4   9  10      146.27      160.17     25.14 o
  -3   9  10     1491.26     1529.28     65.63 o
  -2   9  10        1.06       20.00     20.56 o
  -1   9  10      434.51      450.80     31.73 o
   0   9  10      136.00      120.85     23.61 o
   1   9  10       86.46       65.61     17.44 o
   2   9  10      358.61      394.20     33.75 o
   3   9  10       87.75       80.32     24.76 o
   4   9  10       22.94       25.41     21.36 o
   5   9  10       47.13       41.32     23.65 o
  -4  10  10       38.39       46.10     34.06 o
  -3  10  10        1.48      -23.62     19.61 o
  -2  10  10      302.83      300.83     31.44 o
  -1  10  10      190.96      262.79     30.48 o
   0  10  10       31.84       38.70     18.83 o
   1  10  10      339.72      400.19     36.39 o
   2  10  10      147.47      172.77     30.56 o
   3  10  10      131.86      130.78     28.78 o
  -9   0  11        0.38       -5.19     24.71 o
  -7   0  11     1093.68     1192.52     40.44 o
  -5   0  11     7166.70     6689.27    171.13 o
  -3   0  11        9.16       -4.57     12.25 o
  -1   0  11     5760.32     6048.14    154.93 o
   1   0  11     3419.25     3210.10     97.40 o
   3   0  11      104.84       81.23     12.72 o
   5   0  11     1965.87     2142.87    118.12 o
   7   0  11     1712.68     1762.32     78.71 o
   9   0  11      117.70      104.14     37.90 o
 -10   1  11      515.39      559.23     37.73 o
  -9   1  11     1558.37     1569.79     67.60 o
  -8   1  11       61.43       64.91     14.65 o
  -7   1  11      776.69      759.37     27.08 o
  -6   1  11       16.46       37.46     11.64 o
  -5   1  11      951.44      972.85     27.24 o
  -4   1  11     1022.15      960.34     49.06 o
  -3   1  11      274.45      275.27     16.75 o
  -2   1  11       72.78       63.59     18.95 o
  -1   1  11      850.67      934.97     30.58 o
   0   1  11     1114.57     1217.02     39.30 o
   1   1  11     1140.76     1176.98     36.87 o
   2   1  11     4157.59     4088.60     80.15 o
   3   1  11     5261.84     5435.38     69.87 o
   4   1  11      324.36      335.40     14.51 o
   5   1  11     1478.36     1558.07     30.80 o
   6   1  11       31.98       28.98     14.68 o
   7   1  11      292.54      334.85     30.32 o
   8   1  11       11.25        5.33     21.02 o
   9   1  11        1.89      -19.89     25.65 o
 -10   2  11      242.28      275.60     50.62 o
  -9   2  11       32.97       35.09     19.23 o
  -8   2  11      371.05      428.52     23.51 o
  -7   2  11        2.49      -14.29      9.52 o
  -6   2  11       15.99        4.11      9.70 o
  -5   2  11      356.60      291.94     16.32 o
  -4   2  11      149.31      154.27     13.00 o
  -3   2  11     7489.70     6978.99     99.68 o
  -2   2  11     1276.29     1414.40     72.64 o
  -1   2  11      798.45      721.00     37.23 o
   0   2  11     1716.55     1689.90    103.48 o
   1   2  11      648.00      702.08     25.02 o
   2   2  11      451.69      399.82     12.38 o
   3   2  11      226.17      233.81     13.12 o
   4   2  11     2067.63     2052.74     35.62 o
   5   2  11       87.64       73.68     13.94 o
   6   2  11      150.17      156.46     17.95 o
   7   2  11       25.62       11.84     15.83 o
   8   2  11       17.14        1.56     20.04 o
   9   2  11     1025.68     1036.13     48.53 o
 -10   3  11       71.03       55.76     33.54 o
  -9   3  11      124.35      132.60     19.91 o
  -8   3  11      171.05      195.39     19.50 o
  -7   3  11      103.50       70.61     14.10 o
  -6   3  11      107.03       86.62     23.60 o
  -5   3  11      125.82      124.90     13.70 o
  -4   3  11     4502.36     4175.42     67.78 o
  -3   3  11      335.35      365.18     16.45 o
  -2   3  11     6674.96     6574.44    143.67 o
  -1   3  11     1321.59     1385.10     34.65 o
   0   3  11     2802.96     2879.48     61.95 o
   1   3  11        1.23      -10.90      7.27 o
   2   3  11      262.31      254.79     13.65 o
   3   3  11        0.42       -1.91      6.75 o
   4   3  11        4.08       -6.97      8.66 o
   5   3  11      782.65      789.85     22.93 o
   6   3  11        2.42      -14.66     10.75 o
   7   3  11       42.71       -8.57     15.37 o
   8   3  11     1083.60     1081.08     40.22 o
   9   3  11       38.43       67.86     27.14 o
  -9   4  11       19.07       33.12     20.41 o
  -8   4  11      375.02      455.96     31.14 o
  -7   4  11       13.69       32.71     15.71 o
  -6   4  11      407.05      400.30     27.35 o
  -5   4  11        9.46       -0.83     12.59 o
  -4   4  11       98.31       76.66     20.46 o
  -3   4  11      580.99      528.60     19.40 o
  -2   4  11      112.17      103.03      9.65 o
  -1   4  11      675.19      594.04     16.71 o
   0   4  11      306.07      282.83     13.49 o
   1   4  11       14.91       11.15      7.98 o
   2   4  11     2847.89     2910.27     44.36 o
   3   4  11      240.82      240.43     12.82 o
   4   4  11      839.60      879.91     24.06 o
   5   4  11      111.72      113.76     13.68 o
   6   4  11     1006.04     1025.18     36.93 o
   7   4  11       31.57       10.69     15.95 o
   8   4  11        3.47       -9.52     17.60 o
   9   4  11      179.29      177.98     36.66 o
  -9   5  11      288.43      341.97     45.37 o
  -8   5  11        7.09       11.22     18.73 o
  -7   5  11      295.57      298.80     42.00 o
  -6   5  11      539.02      534.38     31.33 o
  -5   5  11      209.97      233.39     47.97 o
  -4   5  11      429.98      426.27     26.92 o
  -3   5  11       61.61       44.89     12.36 o
  -2   5  11     1667.36     1782.02     39.06 o
  -1   5  11      663.64      677.04     33.98 o
   0   5  11     1074.49     1093.79     30.16 o
   1   5  11      382.61      374.53     19.60 o
   2   5  11     1134.54     1166.97     32.64 o
   3   5  11     2325.07     2237.18     50.80 o
   4   5  11       99.24       95.98     13.59 o
   5   5  11        3.95        0.31     11.51 o
   6   5  11      635.43      652.24     24.45 o
   7   5  11      207.01      192.91     23.25 o
   8   5  11      115.99      119.97     22.03 o
  -8   6  11      475.35      470.31     38.34 o
  -7   6  11      388.29      427.58     47.71 o
  -6   6  11       18.14       27.22     16.63 o
  -5   6  11      919.62      923.06     39.24 o
  -4   6  11       73.60       81.82     24.71 o
  -3   6  11      844.70      837.93     49.19 o
  -2   6  11        7.29       -5.17      9.77 o
  -1   6  11       27.26       14.81     11.72 o
   0   6  11        0.63      -15.40     10.27 o
   1   6  11     2191.50     2269.44     48.20 o
   2   6  11      446.29      457.28     20.34 o
   3   6  11      437.45      446.14     25.78 o
   4   6  11     1352.54     1401.19     65.78 o
   5   6  11      606.10      586.82     29.01 o
   6   6  11        2.84        4.62     17.88 o
   7   6  11      235.76      233.93     25.59 o
   8   6  11       28.52       13.91     26.92 o
  -7   7  11      551.38      581.17     36.80 o
  -6   7  11      159.03      170.09     24.75 o
  -5   7  11      140.18      104.29     21.81 o
  -4   7  11        0.04       -6.32     14.27 o
  -3   7  11        0.54       -7.37     11.37 o
  -2   7  11      300.79      291.03     40.73 o
  -1   7  11       11.45        7.01     12.76 o
   0   7  11       67.45       41.63     13.73 o
   1   7  11      150.35      152.77     18.01 o
   2   7  11      245.53      259.67     21.98 o
   3   7  11      739.77      761.80     38.39 o
   4   7  11        0.16       -6.88     15.57 o
   5   7  11      340.48      433.56     29.97 o
   6   7  11       10.08      -10.90     18.51 o
   7   7  11       53.35       20.88     25.23 o
  -7   8  11        3.18       79.38     26.77 o
  -6   8  11        0.32       -1.68     18.75 o
  -5   8  11       16.39        2.76     22.27 o
  -4   8  11       35.45       38.72     14.47 o
  -3   8  11      992.32      962.12     33.70 o
  -2   8  11       62.28       52.45     15.61 o
  -1   8  11      285.61      331.00     22.83 o
   0   8  11        8.59       -5.60     13.89 o
   1   8  11      137.59      113.73     16.42 o
   2   8  11      657.27      656.42     30.28 o
   3   8  11      229.37      240.61     25.05 o
   4   8  11       60.52       66.04     23.06 o
   5   8  11      158.31      136.81     33.07 o
   6   8  11        1.60      -16.08     20.18 o
  -5   9  11        1.21      -35.51     23.68 o
  -4   9  11       84.84      103.47     27.31 o
  -3   9  11      154.46      200.73     47.76 o
  -2   9  11     1343.82     1423.75     50.56 o
  -1   9  11       59.52       41.74     19.62 o
   0   9  11       21.93       20.13     19.90 o
   1   9  11       98.04       92.19     18.40 o
   2   9  11        8.24        4.27     19.30 o
   3   9  11      196.49      184.95     29.62 o
   4   9  11        0.03      -14.76     22.21 o
  -3  10  11       34.41       36.45     22.46 o
  -2  10  11      261.19      256.46     31.61 o
  -1  10  11      148.49      157.28     27.92 o
   0  10  11      148.14      170.85     23.47 o
   1  10  11        6.47      -14.17     20.19 o
   2  10  11      278.48      252.30     32.57 o
 -10   0  12      100.36      113.28     34.58 o
  -8   0  12       31.25       20.18     15.16 o
  -6   0  12     3622.96     3483.94    108.52 o
  -4   0  12     2047.28     1874.37     66.56 o
  -2   0  12      357.49      316.59     30.11 o
   0   0  12    15363.18    16287.08    365.11 o
   2   0  12      232.98      234.15     30.95 o
   4   0  12      559.19      555.07     36.96 o
   6   0  12      679.36      790.27     51.19 o
   8   0  12      249.01      275.88     47.04 o
 -10   1  12      305.21      373.27     58.77 o
  -9   1  12        6.80       38.80     23.26 o
  -8   1  12      975.11     1014.82     33.44 o
  -7   1  12      648.70      661.30     43.73 o
  -6   1  12     2074.05     1992.54     43.64 o
  -5   1  12      145.12      119.27     17.20 o
  -4   1  12      245.53      199.36     17.25 o
  -3   1  12      387.58      331.91     50.36 o
  -2   1  12      217.24      219.05     17.28 o
  -1   1  12       13.06       20.13     10.45 o
   0   1  12      121.31       84.55     12.94 o
   1   1  12     1794.18     1831.90     70.72 o
   2   1  12     4346.13     4639.51    126.17 o
   3   1  12      349.51      336.52     14.56 o
   4   1  12     2158.81     2309.31     46.24 o
   5   1  12     1688.85     1739.25     41.24 o
   6   1  12      446.88      489.04     30.22 o
   7   1  12       11.66      -23.65     35.61 o
   8   1  12       58.96       30.47     23.96 o
   9   1  12       38.80       37.92     37.85 o
 -10   2  12       14.09       26.47     20.83 o
  -9   2  12      764.87      830.22     32.65 o
  -8   2  12        0.72       -0.49     12.32 o
  -7   2  12      212.39      243.70     19.27 o
  -6   2  12      262.47      231.81     18.64 o
  -5   2  12      128.44      115.25     13.59 o
  -4   2  12     1603.12     1469.56     35.23 o
  -3   2  12        0.07        2.76      7.58 o
  -2   2  12     5775.19     5582.29    153.79 o
  -1   2  12        1.49      -14.02      9.76 o
   0   2  12       26.43       20.33     10.26 o
   1   2  12     2043.86     2225.25     82.19 o
   2   2  12      132.39      121.50     13.27 o
   3   2  12     1971.13     2034.67     46.93 o
   4   2  12       93.57      104.09     13.72 o
   5   2  12      203.80      217.98     15.60 o
   6   2  12       33.53       12.17     13.58 o
   7   2  12      125.32      140.02     21.34 o
   8   2  12      289.62      323.40     32.69 o
   9   2  12       33.18      101.42     29.84 o
  -9   3  12       35.62       21.50     18.48 o
  -8   3  12      126.81      138.95     29.20 o
  -7   3  12       22.31       17.87     12.22 o
  -6   3  12       12.20        2.18     13.14 o
  -5   3  12      620.92      656.28     30.90 o
  -4   3  12        2.84        5.07      9.48 o
  -3   3  12     6340.72     6163.28    191.42 o
  -2   3  12       16.80       20.95     10.82 o
  -1   3  12     3196.66     3295.15     78.20 o
   0   3  12        4.15       -1.06      7.09 o
   1   3  12      207.28      191.70     13.13 o
   2   3  12     1292.75     1375.68     27.92 o
   3   3  12      296.14      287.80     13.27 o
   4   3  12       58.21       47.80     10.48 o
   5   3  12       31.83       34.00     20.10 o
   6   3  12        1.33       -5.62     11.14 o
   7   3  12      266.01      320.13     38.79 o
   8   3  12        5.34       13.10     19.31 o
   9   3  12      599.98      660.34     47.97 o
  -9   4  12      251.45      282.47     30.99 o
  -8   4  12       91.38       99.25     22.95 o
  -7   4  12      768.30      754.45     36.59 o
  -6   4  12       18.14       -5.57     13.86 o
  -5   4  12      240.46      240.76     23.55 o
  -4   4  12      196.99      197.28     23.31 o
  -3   4  12        0.65       -0.26     15.78 o
  -2   4  12      403.55      393.90     16.93 o
  -1   4  12     1358.09     1347.93     31.88 o
   0   4  12       23.45       28.91      8.27 o
   1   4  12     2626.93     2668.36     42.35 o
   2   4  12      606.66      596.95     21.99 o
   3   4  12      611.56      629.84     18.05 o
   4   4  12      789.60      837.99     23.89 o
   5   4  12      693.76      775.41     24.26 o
   6   4  12      240.24      242.54     18.30 o
   7   4  12      131.51      134.73     40.60 o
   8   4  12      294.77      318.86     29.64 o
  -9   5  12       97.62      119.38     26.10 o
  -8   5  12      394.28      459.96     53.47 o
  -7   5  12       93.54      100.11     22.50 o
  -6   5  12      134.86      126.86     27.78 o
  -5   5  12     1858.39     1848.83     84.37 o
  -4   5  12      303.14      354.67     42.93 o
  -3   5  12      207.94      242.49     31.10 o
  -2   5  12      862.69      801.39     39.38 o
  -1   5  12     3668.90     3609.91     95.94 o
   0   5  12        4.99      -11.05     10.33 o
   1   5  12     2186.61     2203.19     45.97 o
   2   5  12      261.43      273.32     23.63 o
   3   5  12      564.71      582.87     26.25 o
   4   5  12      858.27      904.74     27.78 o
   5   5  12        8.83       -5.34     11.54 o
   6   5  12       38.24       32.34     14.19 o
   7   5  12      203.77      239.47     30.95 o
   8   5  12      183.26      128.14     23.99 o
  -8   6  12      352.39      418.40     37.18 o
  -7   6  12      266.97      267.90     30.13 o
  -6   6  12      311.92      336.47     56.54 o
  -5   6  12       73.04       87.98     19.08 o
  -4   6  12      494.06      477.21     28.80 o
  -3   6  12        3.71       -6.99     10.68 o
  -2   6  12      383.67      422.12     21.06 o
  -1   6  12       94.26       79.10     14.19 o
   0   6  12      315.17      280.49     20.11 o
   1   6  12       34.04       15.59     12.24 o
   2   6  12     1665.75     1701.80     40.93 o
   3   6  12     2255.52     2224.15     52.29 o
   4   6  12     1477.22     1423.57     51.35 o
   5   6  12       13.28       12.10     15.59 o
   6   6  12      752.85      743.34     33.28 o
   7   6  12        1.35      -17.68     17.73 o
  -7   7  12      122.03      145.14     27.09 o
  -6   7  12      377.89      478.35     33.54 o
  -5   7  12       97.38      103.89     23.62 o
  -4   7  12       39.18       30.92     16.70 o
  -3   7  12      797.82      843.68     29.53 o
  -2   7  12        0.23      -17.05     11.37 o
  -1   7  12      288.23      289.38     21.56 o
   0   7  12      119.26      129.79     17.25 o
   1   7  12      128.46      137.32     17.58 o
   2   7  12     1376.55     1469.27     42.08 o
   3   7  12        9.93       39.20     16.45 o
   4   7  12      321.99      413.40     54.02 o
   5   7  12      283.85      257.78     25.70 o
   6   7  12      199.30      204.86     25.21 o
  -6   8  12       21.96       29.13     20.01 o
  -5   8  12       13.03        7.76     17.74 o
  -4   8  12      515.11      574.53     41.29 o
  -3   8  12       17.09       14.76     14.74 o
  -2   8  12     1030.15     1080.08     34.07 o
  -1   8  12      265.35      277.58     22.44 o
   0   8  12      289.05      323.39     23.74 o
   1   8  12        1.62      -16.34     12.25 o
   2   8  12       67.25       47.79     17.76 o
   3   8  12      135.04      127.98     21.43 o
   4   8  12        0.18        6.64     17.54 o
   5   8  12       13.77        6.66     20.09 o
  -5   9  12        4.69      -11.15     31.77 o
  -4   9  12      110.41      103.58     19.65 o
  -3   9  12      728.61      778.08     67.29 o
  -2   9  12      100.86      118.75     25.38 o
  -1   9  12      127.15      150.35     26.01 o
   0   9  12      176.73      248.71     29.58 o
   1   9  12        1.82      -14.75     19.65 o
   2   9  12       10.95       17.23     20.30 o
   3   9  12       16.83       -1.46     20.18 o
   4   9  12      151.17      164.68     29.19 o
  -2  10  12       17.09        6.21     21.47 o
  -1  10  12      145.72      147.46     26.84 o
   0  10  12       14.87        5.55     18.59 o
   1  10  12       63.58       36.54     25.75 o
   2  10  12        9.55        6.21     23.45 o
  -9   0  13      153.55      202.68     37.07 o
  -7   0  13      612.59      635.59     31.16 o
  -5   0  13     1812.33     1867.20     70.41 o
  -3   0  13     1574.04     1530.54     59.09 o
  -1   0  13      523.62      418.76     34.58 o
   1   0  13     1641.50     1797.53     69.68 o
   3   0  13       84.85       73.16     14.64 o
   5   0  13     1164.71     1227.43     61.89 o
   7   0  13      342.81      422.60     48.81 o
   9   0  13       24.17       23.99     38.94 o
 -10   1  13      290.47      376.91     68.38 o
  -9   1  13     1146.66     1145.22     47.98 o
  -8   1  13      466.76      447.38     20.21 o
  -7   1  13     1010.07     1067.29     32.86 o
  -6   1  13      609.64      551.29     22.57 o
  -5   1  13      142.56      128.78     14.05 o
  -4   1  13      314.57      314.20     20.46 o
  -3   1  13       54.91       57.68     12.70 o
  -2   1  13     2389.75     2430.53     56.87 o
  -1   1  13      528.79      531.61     28.40 o
   0   1  13     1177.38     1113.10     33.95 o
   1   1  13     2443.12     2618.89     88.89 o
   2   1  13       53.15       46.21     17.39 o
   3   1  13      561.29      583.55     22.70 o
   4   1  13     1509.89     1570.68     42.43 o
   5   1  13     1945.92     2091.46     46.94 o
   6   1  13       32.36       34.10     27.31 o
   7   1  13      102.81       61.24     22.85 o
   8   1  13        2.88      -22.65     23.61 o
   9   1  13        7.73        3.54     27.03 o
  -9   2  13        1.53       -7.02     13.62 o
  -8   2  13      260.52      298.50     22.81 o
  -7   2  13        0.84      -11.81     11.35 o
  -6   2  13       33.42        4.88     10.34 o
  -5   2  13       28.53       11.93     10.67 o
  -4   2  13      378.65      361.49     19.06 o
  -3   2  13     4483.78     4370.86    116.93 o
  -2   2  13     4172.51     4247.50    161.32 o
  -1   2  13      444.46      553.42     26.83 o
   0   2  13        3.23       18.89     11.35 o
   1   2  13      760.62      834.73     33.51 o
   2   2  13     1393.97     1395.93     59.03 o
   3   2  13        0.60        0.46      9.08 o
   4   2  13     1121.85     1122.21     26.82 o
   5   2  13       58.55       56.41     12.18 o
   6   2  13       86.87       63.99     21.92 o
   7   2  13       59.83       47.33     33.49 o
   8   2  13       99.88      137.98     27.79 o
   9   2  13      659.93      657.58     42.33 o
  -9   3  13       58.31       44.11     20.48 o
  -8   3  13        1.34       -7.23     11.79 o
  -7   3  13      107.72      120.85     16.50 o
  -6   3  13      445.35      447.29     22.23 o
  -5   3  13     1486.79     1473.05     55.18 o
  -4   3  13     2709.64     2794.26     52.53 o
  -3   3  13     1418.60     1364.16     38.42 o
  -2   3  13     3679.85     3758.56     69.77 o
  -1   3  13      216.81      256.95     16.75 o
   0   3  13       45.71       49.82     10.53 o
   1   3  13      540.51      507.73     22.87 o
   2   3  13      324.01      303.83     18.08 o
   3   3  13      620.30      657.38     30.67 o
   4   3  13      407.00      371.08     17.75 o
   5   3  13      138.00      140.00     14.69 o
   6   3  13      186.37      234.10     22.33 o
   7   3  13        1.08       -8.15     16.29 o
   8   3  13      697.32      682.93     40.11 o
  -9   4  13       11.14        9.28     20.32 o
  -8   4  13      861.59      897.09     44.91 o
  -7   4  13        2.31       -1.10     14.72 o
  -6   4  13      121.40      145.22     21.11 o
  -5   4  13      100.30       73.21     18.40 o
  -4   4  13      415.62      446.13     27.49 o
  -3   4  13     1898.73     1810.54    100.62 o
  -2   4  13        5.73      -12.34     10.84 o
  -1   4  13      229.83      185.39     13.36 o
   0   4  13     2661.49     2856.62     45.11 o
   1   4  13      215.86      246.52     14.71 o
   2   4  13      334.79      363.86     20.44 o
   3   4  13       75.66       76.46     12.51 o
   4   4  13      410.04      434.55     19.90 o
   5   4  13       12.45       14.28     11.85 o
   6   4  13     1192.30     1210.32     32.11 o
   7   4  13        6.07        0.44     17.72 o
   8   4  13       39.68       14.59     21.55 o
  -8   5  13      312.64      405.53     75.43 o
  -7   5  13       68.22       47.97     20.51 o
  -6   5  13      235.18      268.27     27.64 o
  -5   5  13      248.67      194.45     33.23 o
  -4   5  13      679.19      616.83     32.27 o
  -3   5  13       73.26       42.93     16.21 o
  -2   5  13      364.89      348.00     19.84 o
  -1   5  13     1271.59     1315.11     35.54 o
   0   5  13     1875.06     1892.03     42.84 o
   1   5  13      381.59      384.47     21.15 o
   2   5  13      922.60      934.41     43.19 o
   3   5  13     1292.06     1231.14     36.64 o
   4   5  13      829.63      812.43     30.99 o
   5   5  13       27.37       24.13     15.67 o
   6   5  13       12.86       -2.64     13.48 o
   7   5  13       61.72       59.27     37.08 o
   8   5  13       31.51       11.21     21.16 o
  -8   6  13      253.26      363.45     36.39 o
  -7   6  13      669.43      728.53     40.23 o
  -6   6  13      104.36      110.18     22.30 o
  -5   6  13       43.44       32.90     16.65 o
  -4   6  13       14.67       11.52     15.32 o
  -3   6  13       67.82       66.50     17.49 o
  -2   6  13       32.92       24.64     12.25 o
  -1   6  13      482.70      440.85     22.52 o
   0   6  13        1.40      -17.10     11.67 o
   1   6  13        1.13      -12.86     12.22 o
   2   6  13      133.70      146.71     15.67 o
   3   6  13      183.59      186.25     22.00 o
   4   6  13      283.58      307.01     24.40 o
   5   6  13      497.11      499.12     28.98 o
   6   6  13       13.69        4.63     17.26 o
   7   6  13       87.05       74.24     40.65 o
  -7   7  13      278.96      289.14     33.65 o
  -6   7  13      192.01      200.07     35.93 o
  -5   7  13        2.48       23.07     18.76 o
  -4   7  13      262.76      243.57     37.53 o
  -3   7  13        1.29      -11.84     11.86 o
  -2   7  13        9.03        1.23     13.28 o
  -1   7  13      255.70      276.30     21.26 o
   0   7  13       78.93       80.59     16.42 o
   1   7  13      468.20      468.92     25.10 o
   2   7  13      408.53      385.12     25.39 o
   3   7  13     1107.27     1143.72     39.08 o
   4   7  13       26.61       34.31     18.47 o
   5   7  13      103.41      121.47     22.02 o
   6   7  13        0.91        7.98     18.77 o
  -6   8  13       85.06       59.45     24.63 o
  -5   8  13      101.31      159.24     34.37 o
  -4   8  13        7.26        9.95     13.91 o
  -3   8  13      793.65      857.12     31.72 o
  -2   8  13       32.43       55.13     15.45 o
  -1   8  13      457.39      502.58     26.64 o
   0   8  13       58.07       60.73     17.02 o
   1   8  13        5.63      -13.67     12.23 o
   2   8  13       96.64       71.63     18.42 o
   3   8  13        2.89      -10.63     22.73 o
   4   8  13        8.56       -5.99     17.81 o
   5   8  13        7.03      -22.75     20.78 o
  -4   9  13      278.22      270.67     24.78 o
  -3   9  13        2.89       47.96     17.07 o
  -2   9  13      262.29      318.81     25.17 o
  -1   9  13       44.94       19.82     20.82 o
   0   9  13        7.62        6.52     20.15 o
   1   9  13      186.43      182.09     37.33 o
   2   9  13       54.75       49.66     24.29 o
   3   9  13        8.44        6.76     21.15 o
  -1  10  13        0.69        7.21     21.75 o
   0  10  13       22.60      -18.11     18.05 o
  -8   0  14      679.70      671.33     48.18 o
  -6   0  14      387.65      405.57     36.35 o
  -4   0  14      149.24      112.97     23.16 o
  -2   0  14     5426.32     5378.35    147.35 o
   0   0  14      285.55      325.83     29.28 o
   2   0  14        3.66      -20.04     21.50 o
   4   0  14      536.40      554.06     42.16 o
   6   0  14      547.28      597.04     48.70 o
   8   0  14        4.33      -19.21     31.67 o
  -9   1  14      191.77      214.49     57.67 o
  -8   1  14      985.18     1009.56     29.02 o
  -7   1  14      520.72      516.82     24.18 o
  -6   1  14      346.75      366.67     20.25 o
  -5   1  14      387.99      347.74     23.53 o
  -4   1  14      259.68      235.40     20.81 o
  -3   1  14       47.86       19.31     11.27 o
  -2   1  14      560.07      597.94     33.74 o
  -1   1  14      723.61      870.77     41.32 o
   0   1  14      276.41      312.89     21.03 o
   1   1  14     3478.40     3794.89     82.40 o
   2   1  14     1807.86     1810.77     86.24 o
   3   1  14      935.70     1006.35     30.55 o
   4   1  14     1308.52     1419.23     37.27 o
   5   1  14      487.34      516.65     31.77 o
   6   1  14      654.11      724.79     55.76 o
   7   1  14        4.41       -0.28     20.61 o
   8   1  14        2.82      -28.07     21.83 o
  -9   2  14      491.12      514.76     28.58 o
  -8   2  14        0.18       -3.37     12.62 o
  -7   2  14      126.89      155.42     16.94 o
  -6   2  14       30.27       20.84     11.66 o
  -5   2  14        2.52      -11.75     10.07 o
  -4   2  14     2352.65     2271.74     46.70 o
  -3   2  14        5.49       18.17     11.94 o
  -2   2  14      259.71      292.46     22.52 o
  -1   2  14     1611.55     1756.02     73.37 o
   0   2  14      187.08      191.72     40.29 o
   1   2  14       44.14       30.72     16.43 o
   2   2  14      209.09      175.97     25.75 o
   3   2  14     1996.03     2032.26     44.98 o
   4   2  14        0.54       -3.91      9.75 o
   5   2  14       74.64      104.66     13.55 o
   6   2  14      287.64      278.70     30.27 o
   7   2  14       62.42       62.09     26.21 o
   8   2  14      556.48      601.96     40.21 o
  -9   3  14        2.93       -6.07     18.83 o
  -8   3  14      212.32      208.87     26.28 o
  -7   3  14      176.70      201.78     20.37 o
  -6   3  14       70.54       63.46     17.71 o
  -5   3  14      439.81      443.33     28.80 o
  -4   3  14       86.80       93.60     21.34 o
  -3   3  14     3960.36     3793.79     91.40 o
  -2   3  14      213.40      222.46     16.51 o
  -1   3  14     1537.05     1553.21     38.60 o
   0   3  14       17.82        4.51     10.86 o
   1   3  14       26.55       13.91     10.36 o
   2   3  14        9.68       -1.60     11.62 o
   3   3  14      250.02      255.23     19.03 o
   4   3  14      134.67      132.92     14.62 o
   5   3  14       83.49       81.65     13.67 o
   6   3  14       88.77       61.98     18.41 o
   7   3  14      472.72      584.44     39.71 o
   8   3  14       11.53       27.31     25.76 o
  -9   4  14      145.59      134.08     25.92 o
  -8   4  14       87.09      146.06     25.58 o
  -7   4  14      423.25      449.04     31.86 o
  -6   4  14       49.62       24.94     16.50 o
  -5   4  14       92.61       78.20     18.71 o
  -4   4  14     1142.46     1138.00     42.48 o
  -3   4  14       58.89       43.20     18.79 o
  -2   4  14      139.37      129.55     19.40 o
  -1   4  14      365.85      320.32     25.08 o
   0   4  14      593.38      653.79     20.05 o
   1   4  14      996.15     1073.13     37.10 o
   2   4  14      502.10      523.61     28.45 o
   3   4  14     1149.64     1150.13     28.87 o
   4   4  14        9.09       23.10     12.03 o
   5   4  14      557.54      604.86     23.84 o
   6   4  14       14.46       -6.84     13.31 o
   7   4  14       55.02       35.03     19.60 o
   8   4  14      196.79      205.28     43.81 o
  -8   5  14       80.55      124.11     26.65 o
  -7   5  14      646.04      661.73     37.65 o
  -6   5  14      319.18      305.00     36.03 o
  -5   5  14       10.79        0.80     15.19 o
  -4   5  14      216.12      163.65     22.20 o
  -3   5  14      555.74      542.32     30.65 o
  -2   5  14      467.43      377.37     27.51 o
  -1   5  14     2047.93     2092.51     47.00 o
   0   5  14       66.29       55.57     15.89 o
   1   5  14      867.20      898.82     30.31 o
   2   5  14        1.82       -5.20     11.61 o
   3   5  14      204.53      229.87     21.84 o
   4   5  14      598.88      609.76     28.17 o
   5   5  14      198.62      234.01     23.25 o
   6   5  14       43.32       28.41     17.69 o
   7   5  14       43.39       39.92     27.10 o
  -7   6  14       65.09       60.27     20.98 o
  -6   6  14      171.09      177.63     25.33 o
  -5   6  14       22.79      -13.56     17.08 o
  -4   6  14      226.92      263.57     28.27 o
  -3   6  14       10.33       -2.61     14.25 o
  -2   6  14      102.42       99.48     15.63 o
  -1   6  14        7.93       -1.19     12.59 o
   0   6  14      204.77      270.74     21.03 o
   1   6  14      104.94      129.31     17.10 o
   2   6  14      302.33      305.70     24.30 o
   3   6  14        6.90       19.27     16.69 o
   4   6  14     1102.25     1082.23     38.17 o
   5   6  14       19.15       12.63     18.19 o
   6   6  14       12.75        2.93     18.75 o
   7   6  14       15.16        0.74     24.96 o
  -7   7  14      140.24      173.71     42.06 o
  -6   7  14       47.56       47.09     21.17 o
  -5   7  14       15.92        8.21     23.88 o
  -4   7  14        1.77        9.01     17.80 o
  -3   7  14      162.84      171.48     20.23 o
  -2   7  14       71.36       44.50     15.25 o
  -1   7  14      316.35      298.72     22.71 o
   0   7  14      598.79      594.92     26.89 o
   1   7  14        0.65      -11.54     13.92 o
   2   7  14      457.13      511.23     33.64 o
   3   7  14        1.31       15.21     16.43 o
   4   7  14     1058.84     1150.71     41.74 o
   5   7  14       14.01       28.57     18.66 o
   6   7  14        7.75        3.41     19.20 o
  -5   8  14       39.05       34.19     21.26 o
  -4   8  14      228.64      209.03     27.90 o
  -3   8  14       35.86       26.09     15.60 o
  -2   8  14      649.86      716.27     30.21 o
  -1   8  14        0.98       -9.52     14.06 o
   0   8  14       36.26       32.69     16.60 o
   1   8  14       98.23       87.34     34.84 o
   2   8  14       76.12       60.39     19.19 o
   3   8  14       97.99       88.58     20.47 o
   4   8  14        0.32       -3.51     17.51 o
   5   8  14      147.93      101.32     23.98 o
  -4   9  14        3.53       34.95     22.28 o
  -3   9  14      782.16      848.18     61.88 o
  -2   9  14      126.56      133.02     20.29 o
  -1   9  14        9.90       -8.62     15.89 o
   0   9  14       43.86       63.27     23.31 o
   1   9  14       25.20       23.47     21.15 o
   2   9  14      180.47      183.59     28.80 o
   3   9  14       41.56       37.44     25.43 o
  -9   0  15      115.92      157.92     36.55 o
  -7   0  15      579.59      598.58     31.31 o
  -5   0  15        5.58      -17.96     15.37 o
  -3   0  15      301.29      297.17     33.13 o
  -1   0  15     3025.15     3041.88     98.75 o
   1   0  15       19.06       31.46     24.92 o
   3   0  15      611.60      626.42     47.98 o
   5   0  15      668.00      688.62     49.95 o
   7   0  15       27.30       18.27     31.15 o
  -9   1  15      559.05      572.06     36.14 o
  -8   1  15      640.21      675.79     25.25 o
  -7   1  15      301.23      375.10     23.41 o
  -6   1  15      141.46      121.57     15.67 o
  -5   1  15      981.70      935.87     35.93 o
  -4   1  15      283.48      321.71     24.63 o
  -3   1  15      503.07      487.01     27.04 o
  -2   1  15      248.67      307.43     24.62 o
  -1   1  15     1291.05     1393.43     44.04 o
   0   1  15     1788.94     1775.59     45.34 o
   1   1  15      305.85      352.75     27.80 o
   2   1  15       54.48       38.70     17.89 o
   3   1  15     2246.39     2401.01     50.77 o
   4   1  15     1869.02     1937.88     55.99 o
   5   1  15      210.21      271.99     29.86 o
   6   1  15       77.64       77.72     23.60 o
   7   1  15       80.36       94.68     27.95 o
   8   1  15       21.20        9.78     25.61 o
  -9   2  15       25.27       22.85     15.92 o
  -8   2  15      139.83      184.25     20.22 o
  -7   2  15        0.63       -2.48     11.19 o
  -6   2  15      149.92      155.41     27.70 o
  -5   2  15     1008.24      965.24     30.62 o
  -4   2  15      275.62      315.03     20.20 o
  -3   2  15     2688.46     2692.47     90.45 o
  -2   2  15      133.70      111.62     18.17 o
  -1   2  15       23.84       19.41     14.13 o
   0   2  15     1342.53     1273.56     68.59 o
   1   2  15      424.18      423.41     47.04 o
   2   2  15     1421.00     1430.69     46.88 o
   3   2  15        0.44        4.67     13.09 o
   4   2  15      126.77      129.80     16.81 o
   5   2  15      388.76      346.19     23.61 o
   6   2  15        4.42       13.84     31.10 o
   7   2  15      412.63      503.62     37.02 o
   8   2  15       27.99       47.09     28.13 o
  -9   3  15        1.61      -24.13     16.09 o
  -8   3  15        1.18       -6.25     15.67 o
  -7   3  15       48.56       17.81     22.17 o
  -6   3  15      671.16      682.03     27.18 o
  -5   3  15      252.73      268.81     19.64 o
  -4   3  15     2983.11     2999.14     59.78 o
  -3   3  15       74.67      101.46     16.32 o
  -2   3  15      683.32      650.54     31.48 o
  -1   3  15       21.48       22.24     11.43 o
   0   3  15      364.77      371.24     41.95 o
   1   3  15      626.43      633.78     35.57 o
   2   3  15       96.02       91.61     15.26 o
   3   3  15      141.98      151.66     14.91 o
   4   3  15      241.03      236.59     17.41 o
   5   3  15        9.68        0.37     12.56 o
   6   3  15      200.90      211.39     23.62 o
   7   3  15        2.67        8.02     23.67 o
   8   3  15      344.03      387.34     38.65 o
  -8   4  15      800.62      851.19     42.38 o
  -7   4  15        7.18       -2.60     17.09 o
  -6   4  15      242.18      264.14     27.06 o
  -5   4  15      184.99      199.39     23.63 o
  -4   4  15        7.38       -4.79     34.68 o
  -3   4  15      155.11      137.75     22.27 o
  -2   4  15      978.15      960.02     57.26 o
  -1   4  15      291.53      283.91     26.30 o
   0   4  15      304.65      325.35     21.11 o
   1   4  15      455.10      489.73     22.56 o
   2   4  15      426.26      450.52     20.06 o
   3   4  15      854.38      925.74     27.38 o
   4   4  15     1230.23     1310.01     49.21 o
   5   4  15       22.42       28.95     14.05 o
   6   4  15       21.83       12.97     18.06 o
   7   4  15      150.47      136.75     23.67 o
  -8   5  15      329.03      340.10     33.86 o
  -7   5  15       46.99       55.57     21.29 o
  -6   5  15      157.44      174.69     36.18 o
  -5   5  15      201.71      196.71     31.31 o
  -4   5  15       37.91       25.75     16.25 o
  -3   5  15      159.17      171.16     23.38 o
  -2   5  15     1597.56     1589.43     72.12 o
  -1   5  15      125.74      165.18     30.39 o
   0   5  15      397.34      449.69     23.30 o
   1   5  15      219.30      227.14     18.70 o
   2   5  15       64.45       35.39     13.15 o
   3   5  15      243.17      253.95     22.85 o
   4   5  15      582.82      550.08     28.91 o
   5   5  15       38.37       36.05     16.76 o
   6   5  15      215.05      235.92     25.05 o
   7   5  15      126.26      155.21     33.84 o
  -7   6  15      116.03      121.54     24.51 o
  -6   6  15       97.46       88.78     21.79 o
  -5   6  15       17.55       33.32     17.51 o
  -4   6  15       56.46       36.20     18.72 o
  -3   6  15      226.15      269.36     27.93 o
  -2   6  15      100.54      121.15     17.94 o
  -1   6  15      732.85      720.98     28.52 o
   0   6  15       12.24       -2.15     14.13 o
   1   6  15      237.12      257.49     21.43 o
   2   6  15      537.41      548.07     26.91 o
   3   6  15      491.30      534.56     29.25 o
   4   6  15        4.25       33.52     17.88 o
   5   6  15       44.49       37.28     18.05 o
   6   6  15        3.50       -9.46     18.34 o
  -6   7  15       83.42       41.76     21.70 o
  -5   7  15        1.94       -4.35     19.57 o
  -4   7  15      224.08      276.29     43.09 o
  -3   7  15       51.97       54.11     21.55 o
  -2   7  15        0.77      -20.20     13.46 o
  -1   7  15      917.47      877.52     35.00 o
   0   7  15       16.95       22.30     15.04 o
   1   7  15      511.56      536.99     26.31 o
   2   7  15       11.69       -7.60     20.87 o
   3   7  15      258.29      266.32     24.89 o
   4   7  15       12.59       46.25     19.45 o
   5   7  15      342.33      327.78     28.64 o
  -5   8  15      253.71      235.60     29.88 o
  -4   8  15        0.90      -10.75     18.54 o
  -3   8  15      503.30      511.94     27.22 o
  -2   8  15        6.07       -8.65     15.07 o
  -1   8  15        8.19      -20.62     13.75 o
   0   8  15       35.21       12.05     15.77 o
   1   8  15       31.31      -14.26     20.22 o
   2   8  15      206.55      198.08     23.53 o
   3   8  15        4.96        0.38     17.57 o
   4   8  15       16.81       13.37     17.72 o
  -3   9  15       41.41       62.46     20.57 o
  -2   9  15       43.74       50.40     24.65 o
  -1   9  15      193.08      221.96     26.28 o
   0   9  15       13.27       -4.76     16.82 o
   1   9  15        0.76      -23.82     19.68 o
   2   9  15       72.37       69.65     26.07 o
  -8   0  16      789.54      827.54     39.58 o
  -6   0  16      309.30      397.68     41.43 o
  -4   0  16      812.62      648.75     44.44 o
  -2   0  16     3826.05     3895.16    121.70 o
   0   0  16     1231.06     1099.80     47.98 o
   2   0  16     1021.93     1122.13     59.92 o
   4   0  16      360.33      408.79     47.98 o
   6   0  16       93.92       98.12     38.00 o
   8   0  16       14.91        3.32     36.86 o
  -9   1  16      350.75      454.67     29.14 o
  -8   1  16      771.16      809.85     27.67 o
  -7   1  16       59.41       58.44     14.00 o
  -6   1  16        2.06       -9.87     11.11 o
  -5   1  16      128.54      112.89     18.83 o
  -4   1  16      432.92      371.30     44.34 o
  -3   1  16      489.76      501.14     28.48 o
  -2   1  16     1132.25     1125.26     42.16 o
  -1   1  16      428.27      525.25     41.17 o
   0   1  16     1220.13     1198.89     89.62 o
   1   1  16      234.16      183.59     74.70 o
   2   1  16      380.77      390.07     30.07 o
   3   1  16      493.71      497.16     26.13 o
   4   1  16      381.99      415.88     31.51 o
   5   1  16        9.77       14.69     20.89 o
   6   1  16      123.31      140.55     27.51 o
   7   1  16       12.02        7.76     24.51 o
   8   1  16        7.42      -38.06     25.37 o
  -9   2  16       73.69       78.72     17.79 o
  -8   2  16        1.17       -3.98     13.41 o
  -7   2  16      475.92      461.42     24.92 o
  -6   2  16      547.59      572.42     26.35 o
  -5   2  16       14.62        0.29     11.53 o
  -4   2  16     1943.57     1946.60     45.29 o
  -3   2  16      537.04      568.63     30.08 o
  -2   2  16        1.84       -8.37     13.22 o
  -1   2  16       24.50       17.94     14.86 o
   0   2  16       11.39        5.08     10.75 o
   1   2  16     1931.73     1748.38    453.79 o
   2   2  16        4.39       -0.35     16.96 o
   3   2  16      152.62      171.33     19.64 o
   4   2  16       12.09      -11.96     14.02 o
   5   2  16      162.97      179.18     27.10 o
   6   2  16      331.50      475.89     38.06 o
   7   2  16      210.32      219.69     31.65 o
   8   2  16      342.43      386.74     40.58 o
  -8   3  16      116.35       97.65     22.89 o
  -7   3  16      811.63      775.03     38.90 o
  -6   3  16      186.90      223.00     32.81 o
  -5   3  16     1527.07     1573.16     40.82 o
  -4   3  16      350.07      339.62     22.14 o
  -3   3  16     1203.79     1233.55     44.89 o
  -2   3  16      270.60      314.90     24.18 o
  -1   3  16      104.74      121.49     16.07 o
   0   3  16        0.18        2.18     11.14 o
   1   3  16      351.20      390.81     91.63 o
   2   3  16      913.79      939.07     39.60 o
   3   3  16      215.73      235.15     30.48 o
   4   3  16      193.62      192.09     18.76 o
   5   3  16      855.62      946.99     29.29 o
   6   3  16      409.91      420.91     35.42 o
   7   3  16      202.60      255.08     35.22 o
  -8   4  16       36.19       49.59     22.07 o
  -7   4  16      350.54      349.67     40.91 o
  -6   4  16       77.34      102.43     21.95 o
  -5   4  16       17.88       10.09     15.31 o
  -4   4  16      117.58       61.99     19.04 o
  -3   4  16        0.22      -11.76     15.05 o
  -2   4  16      123.86      115.74     21.96 o
  -1   4  16     2198.40     2318.98    145.69 o
   0   4  16       21.28       36.23     16.69 o
   1   4  16        4.23      -10.94     11.05 o
   2   4  16       11.51       -7.99     12.14 o
   3   4  16      528.66      535.91     23.02 o
   4   4  16       64.35       90.81     15.86 o
   5   4  16      242.35      249.16     20.34 o
   6   4  16       82.01       71.58     21.33 o
   7   4  16       75.91       17.63     24.96 o
  -7   5  16      288.40      327.64     33.15 o
  -6   5  16      149.90      154.53     25.83 o
  -5   5  16       28.93       39.94     18.91 o
  -4   5  16      160.93      146.87     23.79 o
  -3   5  16      268.57      272.18     28.43 o
  -2   5  16       27.32       37.69     17.74 o
  -1   5  16     1059.42     1123.61     45.86 o
   0   5  16      299.89      362.21     37.33 o
   1   5  16       18.09        1.93     12.56 o
   2   5  16      456.57      424.05     26.73 o
   3   5  16     1092.09     1206.91     39.02 o
   4   5  16       81.02       83.99     19.09 o
   5   5  16       19.75       20.05     17.90 o
   6   5  16      139.66      129.11     22.81 o
  -7   6  16        3.45       15.80     22.06 o
  -6   6  16      134.46      163.55     27.05 o
  -5   6  16       34.69       38.00     19.12 o
  -4   6  16        2.46      -13.09     16.79 o
  -3   6  16        5.52        2.14     19.68 o
  -2   6  16     1134.94     1093.67     46.84 o
  -1   6  16      100.98      106.62     18.56 o
   0   6  16      121.92      121.94     18.52 o
   1   6  16      144.26      181.55     21.60 o
   2   6  16        2.59      -16.53     13.73 o
   3   6  16       22.30       18.51     14.38 o
   4   6  16      184.66      211.95     24.11 o
   5   6  16        7.85       17.35     18.63 o
   6   6  16        2.19       19.96     19.68 o
  -6   7  16       78.60       42.24     21.52 o
  -5   7  16       13.64        8.39     19.31 o
  -4   7  16       37.18       30.86     21.07 o
  -3   7  16        3.01      -24.10     30.42 o
  -2   7  16        2.36      -17.96     13.78 o
  -1   7  16       84.12       90.34     17.91 o
   0   7  16      794.30      801.93     32.53 o
   1   7  16        2.19      -18.96     14.64 o
   2   7  16      375.49      452.33     27.93 o
   3   7  16       87.61      111.96     19.32 o
   4   7  16      189.86      207.76     28.87 o
   5   7  16       13.82       30.89     20.42 o
  -4   8  16      209.76      212.63     30.95 o
  -3   8  16       62.52       77.55     31.25 o
  -2   8  16       74.69      102.66     30.60 o
  -1   8  16      118.22      113.60     21.54 o
   0   8  16        8.82       -3.35     16.48 o
   1   8  16        0.31      -23.91     19.17 o
   2   8  16       91.23       90.82     20.38 o
   3   8  16      117.40       95.65     20.93 o
  -2   9  16       62.07       70.70     19.58 o
  -1   9  16       34.03       26.04     17.51 o
   0   9  16       28.07       42.29     19.90 o
   1   9  16       47.58       35.58     22.06 o
  -9   0  17       98.26       99.26     33.43 o
  -7   0  17      293.07      253.52     34.73 o
  -5   0  17       11.04      -25.55     17.03 o
  -3   0  17     1917.41     1838.75     78.40 o
  -1   0  17      259.62      333.62     37.90 o
   1   0  17      286.04      195.10     20.46 o
   3   0  17       94.03       83.27     34.68 o
   5   0  17      496.04      544.92     56.17 o
   7   0  17        9.28       -8.41     38.00 o
  -8   1  17      168.39      176.21     18.14 o
  -7   1  17      428.09      461.68     27.00 o
  -6   1  17       24.71       -8.97     12.52 o
  -5   1  17       60.30       22.99     16.48 o
  -4   1  17       96.51       49.93     16.66 o
  -3   1  17      149.60      130.98     22.83 o
  -2   1  17     2003.64     2133.77     60.86 o
  -1   1  17     1903.07     2099.93     57.09 o
   0   1  17      496.09      463.72     22.85 o
   1   1  17      401.88      267.90     34.11 o
   2   1  17     1113.38     1188.25     72.02 o
   3   1  17      372.91      403.13     42.00 o
   4   1  17        2.00       24.41     21.65 o
   5   1  17      317.93      412.77     35.57 o
   6   1  17        0.82      -19.23     22.96 o
   7   1  17       28.52       19.66     26.45 o
  -8   2  17        3.56       20.52     15.97 o
  -7   2  17      382.65      401.44     29.08 o
  -6   2  17      116.77      104.09     17.16 o
  -5   2  17      651.48      642.69     27.27 o
  -4   2  17       96.29       81.79     16.64 o
  -3   2  17       28.70       25.28     15.64 o
  -2   2  17      821.22      837.87     52.80 o
  -1   2  17       40.67       62.53     28.35 o
   0   2  17       59.89       58.03     13.32 o
   1   2  17       49.54       43.41     15.52 o
   2   2  17     1256.85     1407.38     49.61 o
   3   2  17        0.29        2.00     14.61 o
   4   2  17      376.75      412.64     46.26 o
   5   2  17      150.05      160.12     27.10 o
   6   2  17       15.95       56.90     26.02 o
   7   2  17      457.54      483.99     42.28 o
  -8   3  17      104.78      118.38     25.33 o
  -7   3  17       22.26       25.31     19.18 o
  -6   3  17     1338.52     1394.77     59.61 o
  -5   3  17       97.28      110.75     21.92 o
  -4   3  17      738.50      706.54     38.03 o
  -3   3  17      429.36      440.59     23.78 o
  -2   3  17      546.20      515.35     24.73 o
  -1   3  17       20.92      -13.38     15.59 o
   0   3  17       72.94       81.22     14.30 o
   1   3  17        9.53        7.01      7.49 o
   2   3  17     1160.52     1224.65     46.20 o
   3   3  17      825.27      816.43     48.04 o
   4   3  17      172.12      167.62     21.74 o
   5   3  17       10.29       45.30     21.20 o
   6   3  17      751.01      834.89     51.66 o
   7   3  17       61.07       48.50     45.95 o
  -8   4  17      466.36      539.90     40.65 o
  -7   4  17       12.99       -5.59     18.40 o
  -6   4  17       18.22       25.21     18.17 o
  -5   4  17       94.55      101.84     22.78 o
  -4   4  17        3.63      -16.97     14.46 o
  -3   4  17       22.47        6.77     16.84 o
  -2   4  17      153.96      167.07     24.18 o
  -1   4  17      644.61      670.37     60.69 o
   0   4  17      968.83     1058.36     42.14 o
   1   4  17       13.29        7.29     13.83 o
   2   4  17        7.47       -5.28     12.63 o
   3   4  17      123.32      105.86     19.40 o
   4   4  17      469.01      480.84     24.06 o
   5   4  17      188.62      195.62     23.35 o
   6   4  17        0.45      -17.08     19.04 o
   7   4  17        6.15      -14.72     23.57 o
  -7   5  17       30.60       23.92     19.93 o
  -6   5  17       11.12       -5.52     17.98 o
  -5   5  17        0.02      -15.66     16.01 o
  -4   5  17      163.67      148.28     25.36 o
  -3   5  17      138.98      153.26     24.35 o
  -2   5  17      847.14      784.20     40.04 o
  -1   5  17      128.04      140.50     33.28 o
   0   5  17        1.71       -3.22     17.76 o
   1   5  17      219.81      265.32     32.41 o
   2   5  17        4.59       -0.21     13.52 o
   3   5  17      241.59      276.37     24.97 o
   4   5  17      403.71      411.29     28.78 o
   5   5  17      149.36      196.27     23.65 o
   6   5  17       23.99        7.10     25.97 o
  -6   6  17       44.79       17.41     21.21 o
  -5   6  17       16.80        0.44     19.23 o
  -4   6  17        5.83       -8.43     20.77 o
  -3   6  17      119.55      138.62     30.58 o
  -2   6  17        9.71       -1.21     17.97 o
  -1   6  17     1160.63     1171.10    110.80 o
   0   6  17      310.87      328.85     25.38 o
   1   6  17       13.26        8.53     15.25 o
   2   6  17       71.07       46.47     15.87 o
   3   6  17      203.58      175.40     25.59 o
   4   6  17        7.93       12.44     17.64 o
   5   6  17        2.04       -4.74     18.00 o
  -5   7  17      153.64      161.73     40.75 o
  -4   7  17        0.22      -10.04     19.76 o
  -3   7  17        4.69       -6.00     19.09 o
  -2   7  17      229.12      257.73     32.13 o
  -1   7  17      631.75      590.57     29.30 o
   0   7  17      313.13      292.42     25.16 o
   1   7  17      368.49      456.84     28.15 o
   2   7  17        1.32       -3.43     15.76 o
   3   7  17      358.29      386.55     26.67 o
   4   7  17        0.23        5.03     14.86 o
  -4   8  17        0.03       -1.65     19.84 o
  -3   8  17      301.36      278.13     34.43 o
  -2   8  17        0.08      -11.77     16.01 o
  -1   8  17       20.38       10.71     17.25 o
   0   8  17      147.72      140.34     21.75 o
   1   8  17        1.08      -20.54     18.78 o
   2   8  17       12.04       24.01     18.41 o
  -8   0  18      294.46      331.66     32.23 o
  -6   0  18       95.07       87.64     28.97 o
  -4   0  18      228.05      213.27     36.45 o
  -2   0  18     4555.33     5279.70    156.70 o
   0   0  18      123.90       97.29     21.29 o
   2   0  18        5.34       30.73     27.62 o
   4   0  18      418.81      461.85     53.57 o
   6   0  18      158.00      248.89     49.43 o
  -8   1  18      127.53      120.56     17.16 o
  -7   1  18       28.30       21.04     15.14 o
  -6   1  18       22.57        1.15     13.63 o
  -5   1  18      142.25      171.90     23.97 o
  -4   1  18      121.74      101.00     21.64 o
  -3   1  18      565.04      536.37     36.97 o
  -2   1  18     1142.78     1321.80     68.28 o
  -1   1  18      135.86      188.05     22.13 o
   0   1  18     1196.81     1024.43     33.14 o
   1   1  18       21.71        9.29      7.75 o
   2   1  18      932.94     1063.05     44.15 o
   3   1  18      595.71      594.35     63.55 o
   4   1  18      298.07      370.05     33.91 o
   5   1  18       51.74       30.69     24.42 o
   6   1  18        3.47       12.10     24.60 o
   7   1  18       11.00      -16.37     26.64 o
  -8   2  18       11.01       19.59     20.66 o
  -7   2  18      190.93      216.32     22.66 o
  -6   2  18      416.42      442.70     33.23 o
  -5   2  18       68.44       50.92     15.71 o
  -4   2  18      318.16      311.06     23.40 o
  -3   2  18        9.99       15.60     17.84 o
  -2   2  18      128.23      106.74     21.80 o
  -1   2  18     1393.71     1590.49     48.70 o
   0   2  18      198.09      152.08     16.11 o
   1   2  18       73.21       55.16     11.01 o
   2   2  18       47.46       90.46     22.45 o
   3   2  18      321.31      302.10     24.50 o
   4   2  18      475.76      523.95     37.33 o
   5   2  18      120.41       71.76     40.13 o
   6   2  18      169.08      281.24     36.49 o
   7   2  18       12.39       19.91     28.48 o
  -8   3  18      146.01      142.29     27.46 o
  -7   3  18     1046.40     1015.58     46.81 o
  -6   3  18        0.08      -11.27     15.78 o
  -5   3  18     1162.06     1281.67     57.53 o
  -4   3  18      119.22       85.28     21.46 o
  -3   3  18      705.54      684.05     47.76 o
  -2   3  18      105.91       94.58     16.88 o
  -1   3  18       42.81       25.56     13.64 o
   0   3  18       92.45       90.89     27.72 o
   1   3  18      356.07      238.54     53.68 o
   2   3  18        1.26        4.43     14.07 o
   3   3  18      271.45      275.72     24.46 o
   4   3  18       73.57       55.85     19.43 o
   5   3  18     1389.77     1551.60     58.31 o
   6   3  18       33.50       49.10     27.78 o
  -7   4  18       84.70      102.53     25.16 o
  -6   4  18      118.60      121.77     34.32 o
  -5   4  18       48.98       39.98     29.59 o
  -4   4  18        8.79      -15.18     16.70 o
  -3   4  18      262.90      254.12     29.84 o
  -2   4  18      218.40      250.77     36.50 o
  -1   4  18      315.71      354.06     32.07 o
   0   4  18        0.80      -11.11     16.01 o
   1   4  18      161.81      166.80     21.59 o
   2   4  18       19.11       25.62     14.52 o
   3   4  18      886.37      988.98     97.04 o
   4   4  18       91.30       75.75     21.52 o
   5   4  18        0.66       -6.62     24.07 o
   6   4  18       27.30       14.43     40.81 o
  -7   5  18      125.00      152.05     29.06 o
  -6   5  18        2.40      -25.79     17.19 o
  -5   5  18        6.08      -18.93     17.34 o
  -4   5  18      129.61      115.79     26.06 o
  -3   5  18      728.26      728.89     40.47 o
  -2   5  18        0.42       -5.88     19.18 o
  -1   5  18      288.96      370.71     34.62 o
   0   5  18      471.99      480.73     34.92 o
   1   5  18      130.89      165.04     32.13 o
   2   5  18       47.45       56.86     21.18 o
   3   5  18      155.11       95.85     19.31 o
   4   5  18       99.47       73.39     19.96 o
   5   5  18       91.26      102.63     22.58 o
  -6   6  18       69.37       57.33     23.34 o
  -5   6  18       13.94       26.81     28.45 o
  -4   6  18      226.07      247.03     31.13 o
  -3   6  18        0.07      -17.92     22.90 o
  -2   6  18      260.29      209.08     46.83 o
  -1   6  18      164.35      194.99     29.01 o
   0   6  18       20.67       32.42     16.86 o
   1   6  18      420.48      505.33     30.18 o
   2   6  18       81.60       97.44     18.64 o
   3   6  18       54.55       47.25     15.08 o
   4   6  18       46.15       30.96     19.02 o
   5   6  18       28.99       18.35     20.59 o
  -5   7  18       53.73       72.69     37.69 o
  -4   7  18       42.25        8.23     21.47 o
  -3   7  18       10.39       12.82     21.48 o
  -2   7  18      338.08      371.31     37.76 o
  -1   7  18       40.44       80.65     32.74 o
   0   7  18      495.64      521.94     30.63 o
   1   7  18       77.63       48.79     22.20 o
   2   7  18       90.47       97.18     19.72 o
   3   7  18       18.81       24.01     17.02 o
  -2   8  18       30.37       23.83     21.84 o
  -1   8  18        2.00      -16.03     15.09 o
   0   8  18       44.55       30.60     19.26 o
   1   8  18       24.30       40.50     23.04 o
  -7   0  19       71.57       65.63     36.24 o
  -5   0  19      800.22      760.89     53.68 o
  -3   0  19      654.21      658.82     54.09 o
  -1   0  19      179.76      209.85     33.33 o
   1   0  19      210.87      121.80     17.65 o
   3   0  19      381.01      415.23     49.43 o
   5   0  19        3.96       28.87     38.11 o
   7   0  19      107.36       89.82     49.53 o
  -8   1  19        8.41        0.56     12.47 o
  -7   1  19      189.49      159.64     22.11 o
  -6   1  19        7.32      -19.66     13.11 o
  -5   1  19       34.55       16.59     18.97 o
  -4   1  19       63.54       29.51     20.53 o
  -3   1  19      298.09      367.02     32.15 o
  -2   1  19      434.48      502.48     68.38 o
  -1   1  19      800.48      789.86     33.92 o
   0   1  19       57.09       66.88     13.39 o
   1   1  19      567.55      375.26     17.78 o
   2   1  19       58.74       70.07     23.59 o
   3   1  19      608.74      609.48     41.64 o
   4   1  19       16.84       19.96     24.07 o
   5   1  19       18.72       -4.28     22.94 o
   6   1  19       13.07      -16.57     26.00 o
  -8   2  19       64.06       43.84     22.80 o
  -7   2  19      722.53      778.47     53.90 o
  -6   2  19       31.45       38.00     15.86 o
  -5   2  19      307.24      365.51     30.49 o
  -4   2  19        0.79      -17.06     11.37 o
  -3   2  19      247.90      220.71     27.62 o
  -2   2  19        3.07      -15.71     15.76 o
  -1   2  19       95.78      105.34     20.04 o
   0   2  19      861.31      703.59     76.11 o
   1   2  19      192.46      125.34     15.63 o
   2   2  19        2.23        8.91     19.27 o
   3   2  19        6.92       23.80     23.42 o
   4   2  19      133.22      133.11     28.12 o
   5   2  19      412.13      541.44     42.98 o
   6   2  19       14.93       24.94     26.40 o
  -7   3  19      144.81      201.21     49.11 o
  -6   3  19      826.97      853.91     67.29 o
  -5   3  19       69.30       77.04     21.47 o
  -4   3  19      763.99      845.53     43.96 o
  -3   3  19      183.74      203.33     28.29 o
  -2   3  19       17.61       18.49     18.95 o
  -1   3  19       57.92       70.69     18.65 o
   0   3  19      218.53      265.38     43.82 o
   1   3  19       12.44       28.06      8.98 o
   2   3  19      179.06      122.18     51.92 o
   3   3  19        3.92        8.37     17.09 o
   4   3  19      590.72      613.53     56.64 o
   5   3  19        7.51       40.01     26.14 o
   6   3  19      175.04      206.77     35.44 o
  -7   4  19      115.31       97.96     26.23 o
  -6   4  19       36.39        7.40     19.64 o
  -5   4  19       46.17       33.43     20.55 o
  -4   4  19        0.87      -18.81     31.41 o
  -3   4  19      421.96      499.28     39.51 o
  -2   4  19      458.46      553.84     77.41 o
  -1   4  19       34.29       52.69     20.01 o
   0   4  19      279.10      321.94     34.22 o
   1   4  19        3.69      -10.58     13.29 o
   2   4  19      447.24      341.09     27.93 o
   3   4  19       30.01       29.42     22.91 o
   4   4  19      122.07      133.06     29.94 o
   5   4  19      239.44      233.73     50.88 o
  -6   5  19      155.08      194.11     30.68 o
  -5   5  19       24.87      -17.51     24.97 o
  -4   5  19      135.33      185.79     29.85 o
  -3   5  19       79.60       38.05     23.03 o
  -2   5  19      422.87      418.93     37.71 o
  -1   5  19       25.05       11.96     20.55 o
   0   5  19       21.91        3.83     27.46 o
   1   5  19      425.96      445.66     32.58 o
   2   5  19      122.99      112.14     25.34 o
   3   5  19       75.67       42.13     13.95 o
   4   5  19        0.74       16.54     17.60 o
   5   5  19       46.20       19.29     20.17 o
  -5   6  19       31.00        9.22     20.85 o
  -4   6  19       23.06        3.30     32.29 o
  -3   6  19      402.77      451.63     41.06 o
  -2   6  19       52.52       53.03     27.15 o
  -1   6  19       75.25      140.05     33.64 o
   0   6  19       67.23       88.99     33.69 o
   1   6  19        7.62        0.43     14.96 o
   2   6  19       35.52       43.40     16.09 o
   3   6  19       23.62       11.35     14.66 o
   4   6  19       22.74       -1.59     12.96 o
  -4   7  19       36.52       19.31     23.68 o
  -3   7  19        0.73      -14.74     23.30 o
  -2   7  19       29.43      -19.57     29.02 o
  -1   7  19      330.51      371.10     66.71 o
   0   7  19        0.42       -2.92     16.22 o
   1   7  19      213.73      277.45     31.31 o
   2   7  19       27.30        0.68     16.48 o
  -6   0  20      311.71      416.16     50.78 o
  -4   0  20      612.39      690.69     57.62 o
  -2   0  20      181.27      274.43     42.37 o
   0   0  20        0.23        8.41     15.26 o
   2   0  20      170.71      179.32     42.58 o
   4   0  20       62.02      108.19     40.29 o
   6   0  20      146.02      122.32     49.43 o
  -7   1  20        2.27      -16.62     14.69 o
  -6   1  20        1.98      -16.47     14.31 o
  -5   1  20       23.03       -4.45     17.18 o
  -4   1  20       33.41      -26.80     17.86 o
  -3   1  20      624.51      603.99     48.18 o
  -2   1  20      365.99      485.46     35.50 o
  -1   1  20       28.12       60.65     17.27 o
   0   1  20      658.35      494.97     23.40 o
   1   1  20      354.96      226.31     14.22 o
   2   1  20      368.55      496.53     51.82 o
   3   1  20      259.72      273.25     31.85 o
   4   1  20      440.80      434.93     99.32 o
   5   1  20        2.48        2.49     25.75 o
   6   1  20        2.92        0.06     27.21 o
  -7   2  20       82.72      105.80     42.57 o
  -6   2  20      479.22      507.83     30.85 o
  -5   2  20        7.91       -1.31     14.18 o
  -4   2  20        1.99      -18.24     13.35 o
  -3   2  20       57.96       36.38     20.82 o
  -2   2  20       14.39       -7.71     18.31 o
  -1   2  20      272.67      289.69     25.47 o
   0   2  20      147.65      115.11     15.46 o
   1   2  20      382.75      240.91     35.30 o
   2   2  20      147.43       71.94     25.23 o
   3   2  20       49.55       13.64     23.73 o
   4   2  20      177.17      177.43     31.14 o
   5   2  20      126.83      109.69     29.87 o
   6   2  20      142.05      161.48     35.72 o
  -7   3  20      926.02      935.16     49.03 o
  -6   3  20       15.91       27.41     21.54 o
  -5   3  20      235.61      240.38     32.71 o
  -4   3  20        0.04      -13.88     28.66 o
  -3   3  20       62.11       24.91     26.69 o
  -2   3  20       79.23       79.02     30.16 o
  -1   3  20      325.35      391.45     43.82 o
   0   3  20      159.66      183.26     30.53 o
   1   3  20        2.95        5.17      8.24 o
   2   3  20        4.32        2.52     10.82 o
   3   3  20       55.06       39.16     23.52 o
   4   3  20        0.09      -17.32     23.44 o
   5   3  20      558.30      601.02     45.04 o
  -6   4  20      116.02       84.14     26.18 o
  -5   4  20        0.14      -41.61     28.71 o
  -4   4  20       29.94        0.37     19.68 o
  -3   4  20       22.29        9.14     20.57 o
  -2   4  20      165.03      154.90     29.58 o
  -1   4  20      416.22      443.60     34.12 o
   0   4  20      346.01      353.92     33.59 o
   1   4  20      295.42      354.06     82.19 o
   2   4  20        2.01        5.09     13.60 o
   3   4  20      448.52      258.63    191.36 o
   4   4  20       93.03       88.96     27.73 o
   5   4  20       28.12      -43.20     36.55 o
  -5   5  20      264.52      274.03     36.21 o
  -4   5  20       44.64       31.97     34.94 o
  -3   5  20      202.68      188.65     32.63 o
  -2   5  20       10.20      -28.30     24.24 o
  -1   5  20       23.69       12.09     21.61 o
   0   5  20      307.56      362.94     34.78 o
   1   5  20        0.53       -4.26     17.63 o
   2   5  20      134.74      118.06     23.57 o
   3   5  20       46.08       41.36     32.71 o
   4   5  20       11.77       15.23     27.56 o
  -4   6  20      159.73      151.79     47.76 o
  -3   6  20        0.75      -28.67     19.12 o
  -2   6  20      734.34      820.56     46.80 o
  -1   6  20      149.18      145.23     49.89 o
   0   6  20      176.04      146.55     27.77 o
   1   6  20       20.27      -13.19     23.26 o
   2   6  20       62.62       62.14     20.82 o
   3   6  20       25.75       27.37     13.91 o
  -2   7  20       94.13       91.48     29.36 o
  -1   7  20       39.25       15.31     45.79 o
   0   7  20      228.25      247.77     75.18 o
   1   7  20        0.70       17.58     20.18 o
  -7   0  21        7.06      -37.81     29.43 o
  -5   0  21      579.41      582.60     59.70 o
  -3   0  21     1650.61     2097.84     96.05 o
  -1   0  21      295.87      349.82     34.06 o
   1   0  21        0.05       -5.50      9.24 o
   3   0  21      134.00      157.72     40.40 o
   5   0  21      270.13      217.22     50.99 o
  -7   1  21       55.41       37.89     17.64 o
  -6   1  21      236.55      249.80     25.97 o
  -5   1  21       57.89       -3.97     21.20 o
  -4   1  21       23.89       10.36     26.37 o
  -3   1  21        5.37      -14.42     18.76 o
  -2   1  21      492.46      577.62     36.24 o
  -1   1  21     1267.78     1300.75     43.63 o
   0   1  21      141.02      103.51     14.13 o
   1   1  21      412.76      236.34     22.43 o
   2   1  21       18.23        5.01      5.93 o
   3   1  21      237.39      247.92     32.47 o
   4   1  21      526.38      591.10     54.62 o
   5   1  21       39.25       52.33     38.63 o
  -6   2  21        8.90      -18.91     21.11 o
  -5   2  21       76.66       48.37     22.30 o
  -4   2  21        6.14       -8.33     14.50 o
  -3   2  21       16.34       -1.85     21.91 o
  -2   2  21      168.42      161.06     25.84 o
  -1   2  21      566.54      571.76     57.89 o
   0   2  21       89.42       70.69     13.63 o
   1   2  21        3.66        9.07      7.53 o
   2   2  21       49.33       24.21      8.15 o
   3   2  21        2.07       13.39     24.12 o
   4   2  21      107.68      137.36     31.46 o
   5   2  21      193.11      175.36     35.06 o
  -6   3  21      450.03      518.66     43.81 o
  -5   3  21        2.52      -26.77     17.85 o
  -4   3  21        3.64      -24.90     24.04 o
  -3   3  21        6.50      -22.93     19.42 o
  -2   3  21      227.69      242.13     30.95 o
  -1   3  21       58.04       42.16     26.06 o
   0   3  21       44.70       58.35     22.95 o
   1   3  21        0.42        9.45     13.60 o
   2   3  21       54.52       17.81      7.12 o
   3   3  21       67.44       81.29     28.87 o
   4   3  21      532.10      498.55     49.94 o
   5   3  21       20.43       23.85     28.60 o
  -6   4  21        1.06      -25.70     22.30 o
  -5   4  21        0.12      -25.52     20.52 o
  -4   4  21       14.98      -30.19     36.70 o
  -3   4  21        6.98        1.57     29.85 o
  -2   4  21       53.33       52.30     22.96 o
  -1   4  21        0.17      -17.54     16.61 o
   0   4  21      657.10      657.38     35.75 o
   1   4  21      131.05      163.64     22.21 o
   2   4  21      245.55      192.40     24.92 o
   3   4  21        3.04       11.21     24.76 o
   4   4  21        8.00      -13.19     38.94 o
  -5   5  21       61.15       35.87     24.97 o
  -4   5  21      778.37      903.16     50.24 o
  -3   5  21       28.01      -24.59     22.52 o
  -2   5  21      122.18      112.06     29.85 o
  -1   5  21      154.80      243.47     32.24 o
   0   5  21      209.48      253.63     39.97 o
   1   5  21       35.98        4.82     18.30 o
   2   5  21        4.58      -10.59     14.75 o
   3   5  21       80.04       39.87     17.70 o
  -3   6  21       85.40       89.09     51.14 o
  -2   6  21       61.54       62.06     31.20 o
  -1   6  21       18.37       17.73     24.73 o
   0   6  21      243.16      299.88     36.18 o
   1   6  21      121.51       70.71     28.35 o
   2   6  21        0.67        4.21     16.99 o
  -6   0  22      705.81      796.19     65.72 o
  -4   0  22      633.84      731.29     62.92 o
  -2   0  22       14.31      -13.71     27.93 o
   0   0  22      251.05      209.12     24.30 o
   2   0  22       11.49        6.64      8.20 o
   4   0  22       14.07      -18.38     34.58 o
  -6   1  22       34.38       29.51     18.43 o
  -5   1  22      322.98      311.54     36.28 o
  -4   1  22      260.05      299.58     36.10 o
  -3   1  22      285.00      349.53     35.26 o
  -2   1  22      184.46      249.46     28.22 o
  -1   1  22      100.17      134.46     19.83 o
   0   1  22      268.98      224.12     18.49 o
   1   1  22        7.79        3.37      7.34 o
   2   1  22      195.11       77.58      8.75 o
   3   1  22       16.13       16.31     25.58 o
   4   1  22      173.53      180.42     34.72 o
   5   1  22        1.98       20.60     31.82 o
  -6   2  22       56.39       51.60     25.29 o
  -5   2  22        7.32      -26.98     23.62 o
  -4   2  22       36.64       13.30     16.08 o
  -3   2  22        1.20      -25.82     17.22 o
  -2   2  22       25.86       10.15     19.27 o
  -1   2  22      383.90      367.06     25.90 o
   0   2  22      112.62      102.20     14.16 o
   1   2  22       79.38       47.15      9.55 o
   2   2  22        3.04       -1.95      5.38 o
   3   2  22       21.83       20.14     43.92 o
   4   2  22      224.90      181.65     32.45 o
  -5   3  22       90.77       83.01     29.11 o
  -4   3  22        0.15      -42.24     35.04 o
  -3   3  22        2.32      -27.89     19.42 o
  -2   3  22        5.90       -1.72     18.40 o
  -1   3  22      225.30      181.68     25.04 o
   0   3  22      211.60      215.45     28.87 o
   1   3  22       29.25       26.89     16.20 o
   2   3  22       29.99       20.66     12.88 o
   3   3  22      208.99       68.01     13.91 o
   4   3  22        9.83      -15.47     36.03 o
  -5   4  22        1.42      -31.17     20.78 o
  -4   4  22       44.74       15.78     32.76 o
  -3   4  22      110.99       97.86     29.62 o
  -2   4  22      155.79      125.13     29.18 o
  -1   4  22       11.15      -15.05     19.25 o
   0   4  22       26.86       26.80     18.29 o
   1   4  22      234.39      218.11     72.94 o
   2   4  22       17.39      -11.73     12.98 o
   3   4  22       91.98       29.18     13.91 o
  -4   5  22        0.95      -21.95     23.52 o
  -3   5  22      294.67      265.61     37.61 o
  -2   5  22       27.20       -1.80     25.23 o
  -1   5  22       29.01       13.60     24.56 o
   0   5  22      186.26      238.53     29.83 o
   1   5  22       68.38       45.40     23.00 o
   2   5  22       55.58       40.91     18.07 o
  -1   6  22       47.17       51.68     26.74 o
   0   6  22       10.83        0.76     21.05 o
  -5   0  23      846.16     1146.84     78.82 o
  -3   0  23      112.59      125.22     36.97 o
  -1   0  23        0.60       -7.99     17.55 o
   1   0  23       53.46       34.58     11.94 o
   3   0  23       80.32       45.89     41.74 o
  -5   1  23       14.63      -16.88     20.86 o
  -4   1  23      159.20      155.26     32.54 o
  -3   1  23       60.64       81.31     26.92 o
  -2   1  23       19.87       -8.55     17.18 o
  -1   1  23      222.49      199.83     23.42 o
   0   1  23       70.36       74.62     18.53 o
   1   1  23      278.51      176.70     35.82 o
   2   1  23        3.55       -2.98      6.16 o
   3   1  23       67.53       51.97     29.51 o
   4   1  23        2.15       29.82     29.65 o
  -5   2  23        0.69      -21.57     30.68 o
  -4   2  23      112.90       87.46     24.15 o
  -3   2  23       63.79        2.39     37.48 o
  -2   2  23        4.38      -25.57     17.05 o
  -1   2  23      294.21      293.88     41.95 o
   0   2  23      206.10      184.10     27.15 o
   1   2  23       51.87       23.16      8.60 o
   2   2  23       59.83       22.57      6.96 o
   3   2  23       63.35       36.82     47.04 o
   4   2  23       41.11       70.99     30.88 o
  -5   3  23       14.34      -31.22     31.04 o
  -4   3  23       13.28      -28.78     19.19 o
  -3   3  23        5.88      -20.07     20.28 o
  -2   3  23       54.16       49.10     22.46 o
  -1   3  23        7.87        6.43     14.88 o
   0   3  23      120.52      136.23     25.13 o
   1   3  23       24.28       26.37     17.13 o
   2   3  23      176.48      100.09     17.76 o
   3   3  23        3.36        6.75     11.32 o
  -4   4  23        0.41      -34.42     22.95 o
  -3   4  23        8.25      -40.10     39.09 o
  -2   4  23        1.41      -14.48     24.92 o
  -1   4  23      355.62      393.02     36.40 o
   0   4  23      329.02      314.55     44.39 o
   1   4  23       63.35       63.05     21.44 o
   2   4  23      113.96       77.77     17.44 o
  -2   5  23       88.84       92.08     29.07 o
  -1   5  23       54.85       56.65     24.97 o
   0   5  23        5.33      -13.00     19.24 o
   1   5  23      104.24       73.51     25.75 o
  -4   0  24      257.82      327.49     55.44 o
  -2   0  24        1.46      -19.83     23.47 o
   0   0  24        8.53        8.93     14.74 o
   2   0  24       22.82        0.52      8.62 o
  -4   1  24      103.23      134.92     32.45 o
  -3   1  24       12.17      -30.25     20.17 o
  -2   1  24       33.79       17.25     30.42 o
  -1   1  24      159.00      167.54     20.13 o
   0   1  24      454.39      318.46     19.16 o
   1   1  24        0.75       10.52      8.02 o
   2   1  24       12.83        6.21      6.59 o
   3   1  24        0.38       -8.91      6.13 o
  -4   2  24       27.35       29.56     24.40 o
  -3   2  24       77.45       89.30     39.77 o
  -2   2  24      277.93      378.88     49.22 o
  -1   2  24       31.22       21.80     14.65 o
   0   2  24        0.65        6.79     10.35 o
   1   2  24      140.22       74.50     10.87 o
   2   2  24      129.23       56.16     11.06 o
  -3   3  24       63.16       86.55     25.54 o
  -2   3  24        0.28      -18.71     17.29 o
  -1   3  24      152.23      127.44     22.78 o
   0   3  24       42.62       25.75     21.60 o
   1   3  24      227.81      142.67     21.81 o
   2   3  24       39.16       26.58     13.19 o
  -2   4  24       77.91       48.81     24.53 o
  -1   4  24      175.07      198.51     28.03 o
   0   4  24       25.51       21.48     16.95 o
  -3   0  25       65.95       87.22     35.20 o
  -1   0  25       25.88        5.61     17.03 o
   1   0  25       35.69        7.37     10.90 o
  -3   1  25       33.96       57.88     25.34 o
  -2   1  25       51.72       49.26     19.62 o
  -1   1  25      108.69       90.66     16.87 o
   0   1  25        3.33        1.89      9.11 o
   1   1  25      149.82       76.02     10.31 o
  -2   2  25      158.10      218.88     38.94 o
  -1   2  25       20.73       26.17     21.08 o
   0   2  25        1.50       -3.63     16.92 o
   1   2  25      143.94       73.80     10.79 o
 
